# Supplementary material for: Replication, Communication, and the Population Dynamics of Scientific Discovery
Source: PLoS One. 2015 Aug 26;10(8):e0136088. doi: 10.1371/journal.pone.0136088 (PMC4550284; doi:10.1371/journal.pone.0136088)
Supplement: S1 File — (NB) [file pone.0136088.s002.nb]

(* Content-type: application/vnd.wolfram.mathematica *)

(*** Wolfram Notebook File ***)
(* http://www.wolfram.com/nb *)

(* CreatedBy='Mathematica 10.0' *)

(*CacheID: 234*)
(* Internal cache information:
NotebookFileLineBreakTest
NotebookFileLineBreakTest
NotebookDataPosition[       158,          7]
NotebookDataLength[    295967,       6842]
NotebookOptionsPosition[    289565,       6647]
NotebookOutlinePosition[    289918,       6663]
CellTagsIndexPosition[    289875,       6660]
WindowFrame->Normal*)

(* Beginning of Notebook Content *)
Notebook[{

Cell[CellGroupData[{
Cell["Population dynamics of replication and communication", "Title",
 CellChangeTimes->{{3.616944918659099*^9, 3.6169449338088903`*^9}}],

Cell["\<\
Authors:
Richard McElreath (mcelreath@ucdavis.edu)\[LineSeparator]Paul Smaldino\
\>", "Text",
 CellChangeTimes->{{3.616971290717052*^9, 3.6169713474230328`*^9}}],

Cell[CellGroupData[{

Cell["Model solutions and simulations", "Section",
 CellChangeTimes->{{3.616944977720972*^9, 3.616944986150496*^9}, {
  3.617319639085866*^9, 3.61731964162932*^9}, {3.638196915837701*^9, 
  3.638196919661323*^9}}],

Cell["\<\
These sections allow for defining and solving the model, as well as \
simulating it dynamically. See comments within each section for \
clarifications. Note that communication parameters sometimes appear as Jn, \
Jr, and JR for cN\[Dash], cR\[Dash], and cR+ respectively as defined in the \
main text. When using the c-notation, they appear as cn, cr, and cR. The \
models are also defined in terms of power W, instead of false-negative error \
rate beta, as in the main text.\
\>", "Text",
 CellChangeTimes->{{3.6470178703856077`*^9, 3.64701792519619*^9}, {
  3.647018457715974*^9, 3.647018488725834*^9}, {3.64701858365767*^9, 
  3.647018611469548*^9}, {3.647018685583851*^9, 3.647018687974*^9}, {
  3.647018994743155*^9, 3.6470190368300734`*^9}}],

Cell[CellGroupData[{

Cell["General solution of analytical model", "Subsubsection",
 CellChangeTimes->{{3.621206603860135*^9, 3.621206620849081*^9}, {
  3.647018128560401*^9, 3.6470181585105867`*^9}}],

Cell["\<\
Intermediate definitions follow, needed to build the recusions. W is power, \
and V is power in replication attempts. F is alpha, and FR is alpha in \
replication attempts.\
\>", "Text",
 CellChangeTimes->{{3.6470179477480383`*^9, 3.64701796927885*^9}, {
  3.647018622853059*^9, 3.647018632763755*^9}, {3.647018666303542*^9, 
  3.647018676597741*^9}}],

Cell[BoxData[
 RowBox[{
  RowBox[{
   RowBox[{"Choose", "[", 
    RowBox[{"M_", ",", "N_"}], "]"}], ":=", 
   RowBox[{"If", "[", 
    RowBox[{
     RowBox[{"M", ">", "0"}], ",", 
     RowBox[{"If", "[", 
      RowBox[{
       RowBox[{"IntegerQ", "[", "N", "]"}], ",", 
       RowBox[{"Binomial", "[", 
        RowBox[{"M", ",", "N"}], "]"}], ",", "0"}], "]"}], ",", "0"}], 
    "]"}]}], ";"}]], "Input",
 CellChangeTimes->{{3.620775675759214*^9, 3.620775704030858*^9}, {
  3.620775745160288*^9, 3.620775758647312*^9}, {3.647017933414586*^9, 
  3.6470179462210417`*^9}}],

Cell[BoxData[{
 RowBox[{
  RowBox[{
   RowBox[{"q0", "=", 
    RowBox[{
     RowBox[{"V", 
      RowBox[{"(", 
       RowBox[{"1", "-", "cR"}], ")"}]}], "+", 
     RowBox[{
      RowBox[{"(", 
       RowBox[{"1", "-", "V"}], ")"}], 
      RowBox[{"(", 
       RowBox[{"1", "-", "cr"}], ")"}]}]}]}], ";"}], " ", 
  RowBox[{"(*", " ", 
   RowBox[{"prob", " ", "not", " ", "communicated"}], " ", 
   "*)"}]}], "\[IndentingNewLine]", 
 RowBox[{
  RowBox[{
   RowBox[{"q1", "=", 
    RowBox[{"V", " ", 
     RowBox[{"cR", "/", 
      RowBox[{"(", 
       RowBox[{"1", "-", "q0"}], ")"}]}]}]}], ";"}], " ", 
  RowBox[{"(*", " ", 
   RowBox[{
   "prob", " ", "pos", " ", "conditional", " ", "on", " ", "being", " ", 
    "communicated"}], " ", "*)"}]}]}], "Input",
 CellChangeTimes->{{3.620775066777553*^9, 3.620775080596899*^9}, {
  3.6207752001274157`*^9, 3.6207752122495537`*^9}, {3.620775253685256*^9, 
  3.620775279916787*^9}}],

Cell[BoxData[
 RowBox[{
  RowBox[{
   RowBox[{"Pru", "[", 
    RowBox[{"u_", ",", "m_"}], "]"}], ":=", 
   RowBox[{
    RowBox[{"Binomial", "[", 
     RowBox[{"m", ",", "u"}], "]"}], 
    RowBox[{"q0", "^", "u"}], " ", 
    RowBox[{
     RowBox[{"(", 
      RowBox[{"1", "-", "q0"}], ")"}], "^", 
     RowBox[{"(", 
      RowBox[{"m", "-", "u"}], ")"}]}]}]}], ";"}]], "Input"],

Cell["\<\
These expressions build pT[s], the probability that hypothesis with tally s \
is TRUE, from the sub-expressions.\
\>", "Text",
 CellChangeTimes->{{3.647017984348184*^9, 3.647018036840972*^9}}],

Cell[BoxData[{
 RowBox[{
  RowBox[{"PrAct", "=", 
   RowBox[{
    RowBox[{
     RowBox[{"(", 
      RowBox[{"1", "-", "r"}], ")"}], 
     RowBox[{"(", 
      RowBox[{
       RowBox[{"b", 
        RowBox[{"(", 
         RowBox[{"W", "+", 
          RowBox[{
           RowBox[{"(", 
            RowBox[{"1", "-", "W"}], ")"}], "cn"}]}], ")"}]}], "+", 
       RowBox[{
        RowBox[{"(", 
         RowBox[{"1", "-", "b"}], ")"}], 
        RowBox[{"(", 
         RowBox[{"F", "+", 
          RowBox[{
           RowBox[{"(", 
            RowBox[{"1", "-", "F"}], ")"}], "cn"}]}], ")"}]}]}], ")"}]}], "+",
     "r"}]}], ";"}], "\[IndentingNewLine]", 
 RowBox[{
  RowBox[{"PrInn", "=", 
   RowBox[{
    RowBox[{"(", 
     RowBox[{"1", "-", "r"}], ")"}], 
    RowBox[{
     RowBox[{"(", 
      RowBox[{
       RowBox[{"b", 
        RowBox[{"(", 
         RowBox[{"W", "+", 
          RowBox[{
           RowBox[{"(", 
            RowBox[{"1", "-", "W"}], ")"}], "cn"}]}], ")"}]}], "+", 
       RowBox[{
        RowBox[{"(", 
         RowBox[{"1", "-", "b"}], ")"}], 
        RowBox[{"(", 
         RowBox[{"F", "+", 
          RowBox[{
           RowBox[{"(", 
            RowBox[{"1", "-", "F"}], ")"}], "cn"}]}], ")"}]}]}], ")"}], "/", 
     "PrAct"}]}]}], ";"}], "\[IndentingNewLine]", 
 RowBox[{
  RowBox[{"PrRep", "=", 
   RowBox[{"r", "/", "PrAct"}]}], ";"}], "\[IndentingNewLine]", 
 RowBox[{
  RowBox[{
   RowBox[{"pT", "[", "s_", "]"}], ":=", 
   RowBox[{"b", " ", "PrAct", " ", "PrInn", 
    RowBox[{"(", 
     RowBox[{
      RowBox[{"W", " ", 
       RowBox[{"p1", "[", "s", "]"}]}], "+", 
      RowBox[{
       RowBox[{"(", 
        RowBox[{"1", "-", "W"}], ")"}], "cn", " ", 
       RowBox[{"p2", "[", "s", "]"}]}]}], ")"}]}]}], 
  ";"}], "\[IndentingNewLine]", 
 RowBox[{
  RowBox[{
   RowBox[{"p1", "[", "s_", "]"}], ":=", 
   RowBox[{
    RowBox[{"If", "[", 
     RowBox[{
      RowBox[{"s", "\[Equal]", "1"}], ",", "1", ",", "0"}], "]"}], "+", 
    RowBox[{"Sum", "[", "\[IndentingNewLine]", 
     RowBox[{
      RowBox[{
       RowBox[{"(", 
        RowBox[{"PrRep", "^", "m"}], ")"}], "\[IndentingNewLine]", 
       RowBox[{"Pru", "[", 
        RowBox[{"u", ",", "m"}], "]"}], " ", "\[IndentingNewLine]", 
       RowBox[{"If", "[", 
        RowBox[{
         RowBox[{"u", "\[Equal]", "m"}], ",", "\[IndentingNewLine]", 
         RowBox[{"If", "[", 
          RowBox[{
           RowBox[{"s", "\[Equal]", "1"}], ",", "1", ",", "0"}], "]"}], ",", 
         "\[IndentingNewLine]", 
         RowBox[{"Pr1s", "[", 
          RowBox[{
           RowBox[{"s", "-", "1"}], ",", 
           RowBox[{"m", "-", "u"}]}], "]"}]}], "]"}]}], ",", 
      "\[IndentingNewLine]", 
      RowBox[{"{", 
       RowBox[{"m", ",", "1", ",", "50"}], "}"}], ",", 
      RowBox[{"{", 
       RowBox[{"u", ",", "0", ",", "m"}], "}"}]}], "]"}]}]}], 
  ";"}], "\[IndentingNewLine]", 
 RowBox[{
  RowBox[{
   RowBox[{"p2", "[", "s_", "]"}], ":=", 
   RowBox[{
    RowBox[{"If", "[", 
     RowBox[{
      RowBox[{"s", "\[Equal]", 
       RowBox[{"-", "1"}]}], ",", "1", ",", "0"}], "]"}], "+", 
    RowBox[{"Sum", "[", "\[IndentingNewLine]", 
     RowBox[{
      RowBox[{
       RowBox[{"(", 
        RowBox[{"PrRep", "^", "m"}], ")"}], "\[IndentingNewLine]", 
       RowBox[{"Pru", "[", 
        RowBox[{"u", ",", "m"}], "]"}], " ", "\[IndentingNewLine]", 
       RowBox[{"If", "[", 
        RowBox[{
         RowBox[{"u", "\[Equal]", "m"}], ",", "\[IndentingNewLine]", 
         RowBox[{"If", "[", 
          RowBox[{
           RowBox[{"s", "\[Equal]", 
            RowBox[{"-", "1"}]}], ",", "1", ",", "0"}], "]"}], ",", 
         "\[IndentingNewLine]", 
         RowBox[{"Pr1s", "[", 
          RowBox[{
           RowBox[{"s", "+", "1"}], ",", 
           RowBox[{"m", "-", "u"}]}], "]"}]}], "]"}]}], ",", 
      "\[IndentingNewLine]", 
      RowBox[{"{", 
       RowBox[{"m", ",", "1", ",", "50"}], "}"}], ",", 
      RowBox[{"{", 
       RowBox[{"u", ",", "0", ",", "m"}], "}"}]}], "]"}]}]}], 
  ";"}], "\[IndentingNewLine]", 
 RowBox[{
  RowBox[{
   RowBox[{"Pr1s", "[", 
    RowBox[{"s_", ",", "n_"}], "]"}], ":=", 
   RowBox[{
    RowBox[{"Choose", "[", 
     RowBox[{"n", ",", 
      RowBox[{
       RowBox[{"(", 
        RowBox[{"n", "+", "s"}], ")"}], "/", "2"}]}], "]"}], 
    RowBox[{"q1", "^", 
     RowBox[{"(", 
      RowBox[{
       RowBox[{"(", 
        RowBox[{"n", "+", "s"}], ")"}], "/", "2"}], ")"}]}], 
    RowBox[{
     RowBox[{"(", 
      RowBox[{"1", "-", "q1"}], ")"}], "^", 
     RowBox[{"(", 
      RowBox[{
       RowBox[{"(", 
        RowBox[{"n", "-", "s"}], ")"}], "/", "2"}], ")"}]}]}]}], 
  ";"}]}], "Input",
 CellChangeTimes->{{3.621020210053154*^9, 3.621020280322946*^9}, {
   3.621020324005384*^9, 3.621020454518839*^9}, {3.621020550867291*^9, 
   3.6210206513010674`*^9}, {3.62102140199406*^9, 3.6210214616024513`*^9}, {
   3.6210220432052517`*^9, 3.621022079288377*^9}, {3.62102218530375*^9, 
   3.621022188638197*^9}, {3.6210224477244596`*^9, 3.621022495367724*^9}, {
   3.62102269021688*^9, 3.621022691124618*^9}, {3.621022727650897*^9, 
   3.6210227282374077`*^9}, {3.621023086096785*^9, 3.621023089239346*^9}, {
   3.621023225932746*^9, 3.6210232494451847`*^9}, {3.621023447658681*^9, 
   3.621023448177484*^9}, 3.621023754307481*^9, {3.6210285309011593`*^9, 
   3.621028674923841*^9}, {3.621028834978773*^9, 3.621028840690341*^9}, {
   3.621028890672041*^9, 3.62102889239391*^9}, {3.621029024001154*^9, 
   3.621029036009233*^9}, {3.621029206155211*^9, 3.621029249018407*^9}, {
   3.621029284809841*^9, 3.6210292922415333`*^9}, {3.621029558011512*^9, 
   3.621029561057173*^9}, {3.621029607393096*^9, 3.621029611364468*^9}, {
   3.6210297231514063`*^9, 3.62102983483162*^9}, {3.621030172056964*^9, 
   3.621030196107896*^9}, {3.621030301125896*^9, 3.621030301885993*^9}, {
   3.621030671203642*^9, 3.621030679092847*^9}, {3.6210316117547283`*^9, 
   3.6210316185776587`*^9}, {3.6210316531409407`*^9, 3.621031824831808*^9}, {
   3.621033238782888*^9, 3.621033253554832*^9}, {3.6210335104608603`*^9, 
   3.621033516092574*^9}, {3.621033551458048*^9, 3.621033552011774*^9}, {
   3.621034286582842*^9, 3.621034294535245*^9}, {3.621120535264737*^9, 
   3.621120562326167*^9}, {3.6211212597561083`*^9, 3.621121323144764*^9}, {
   3.621121374619721*^9, 3.6211213855031*^9}, {3.6211216955475693`*^9, 
   3.621121771592485*^9}, {3.621121924775022*^9, 3.621122005481847*^9}, {
   3.621122051588191*^9, 3.621122077984584*^9}, {3.62112348948588*^9, 
   3.621123493500185*^9}, {3.621123568081231*^9, 3.621123603318194*^9}, {
   3.621123743896484*^9, 3.621123767399579*^9}, {3.621123923072654*^9, 
   3.6211239736330967`*^9}, {3.6211258889763412`*^9, 3.621125900354307*^9}, 
   3.621126128756757*^9, {3.621126185072283*^9, 3.621126198985214*^9}, {
   3.621179599133622*^9, 3.621179614281522*^9}, {3.621179670969246*^9, 
   3.621179673993973*^9}, {3.6211797150329027`*^9, 3.621179752719843*^9}, {
   3.621179829795533*^9, 3.621179892618767*^9}, {3.621180970049631*^9, 
   3.62118097256063*^9}, {3.621184539618198*^9, 3.621184563939514*^9}, {
   3.6211877498085127`*^9, 3.621187752103842*^9}, {3.621189715942669*^9, 
   3.621189716134384*^9}}],

Cell["The function pT[s] now holds analytical recursion.", "Text",
 CellChangeTimes->{{3.64701818975248*^9, 3.64701823740189*^9}}],

Cell["\<\
These substitution lists allow numerical solution of the recusions, as well \
as building the expression for probability that hypothesis is false.\
\>", "Text",
 CellChangeTimes->{{3.647018051546142*^9, 3.647018083348575*^9}}],

Cell[BoxData[{
 RowBox[{
  RowBox[{"subby", "=", 
   RowBox[{"{", 
    RowBox[{
     RowBox[{"b", "\[Rule]", "0.01"}], ",", 
     RowBox[{"W", "\[Rule]", "0.8"}], ",", 
     RowBox[{"V", "\[Rule]", "0.5"}], ",", 
     RowBox[{"F", "\[Rule]", "0.05"}], ",", 
     RowBox[{"FR", "\[Rule]", "0.05"}], ",", 
     RowBox[{"cn", "\[Rule]", "0.1"}], ",", 
     RowBox[{"cr", "\[Rule]", "1"}], ",", 
     RowBox[{"cR", "\[Rule]", "0.8"}], ",", 
     RowBox[{"r", "\[Rule]", "0.2"}]}], "}"}]}], ";"}], "\[IndentingNewLine]", 
 RowBox[{
  RowBox[{"subF", "=", 
   RowBox[{"{", 
    RowBox[{
     RowBox[{"W", "\[Rule]", "F"}], ",", 
     RowBox[{"V", "\[Rule]", "FR"}], ",", 
     RowBox[{"F", "\[Rule]", "W"}], ",", 
     RowBox[{"FR", "\[Rule]", "V"}], ",", 
     RowBox[{"b", "\[Rule]", 
      RowBox[{"1", "-", "b"}]}]}], "}"}]}], ";"}]}], "Input",
 CellChangeTimes->{{3.620775422735426*^9, 3.620775435932455*^9}, {
   3.620777646587735*^9, 3.62077764934692*^9}, {3.620778808218123*^9, 
   3.620778871640993*^9}, {3.620779019010557*^9, 3.620779020906975*^9}, {
   3.620779089919304*^9, 3.620779093892827*^9}, 3.6207791786281223`*^9, {
   3.620779268801029*^9, 3.620779294695675*^9}, {3.620779377902516*^9, 
   3.620779411495092*^9}, {3.620779577611308*^9, 3.620779587997182*^9}, 
   3.6207796495403013`*^9, {3.620830651088894*^9, 3.6208306741198893`*^9}, {
   3.620830720888838*^9, 3.620830758188344*^9}, {3.620830839098632*^9, 
   3.620830863941827*^9}, {3.620830901292161*^9, 3.620830901391591*^9}, {
   3.6208309342607718`*^9, 3.6208309345367317`*^9}, {3.621011543945224*^9, 
   3.621011545718631*^9}, 3.6210142416480637`*^9, {3.6210143100503483`*^9, 
   3.621014310273263*^9}, {3.621014395301756*^9, 3.6210144021243896`*^9}, {
   3.621014860126246*^9, 3.621014865040862*^9}, 3.621014996774789*^9, {
   3.621021823319593*^9, 3.6210218239406843`*^9}, {3.621022351016933*^9, 
   3.621022388919434*^9}, 3.621022427989064*^9, 3.621023463040361*^9, {
   3.6210239296624327`*^9, 3.621023930909539*^9}, {3.621024015718473*^9, 
   3.6210240158714314`*^9}, {3.6210286996800833`*^9, 3.62102872402087*^9}, {
   3.621028926068269*^9, 3.621028936863307*^9}, {3.621029616109227*^9, 
   3.621029625940675*^9}, {3.6210300406371813`*^9, 3.621030040719634*^9}, {
   3.621030081611685*^9, 3.6210300869697647`*^9}, {3.621030136498435*^9, 
   3.6210301367664337`*^9}, {3.621031254571888*^9, 3.621031314729272*^9}, {
   3.6210318376455603`*^9, 3.62103183787954*^9}, {3.621121207031034*^9, 
   3.6211212385245733`*^9}, {3.621121329709291*^9, 3.621121329840499*^9}, {
   3.621121463457505*^9, 3.621121464183427*^9}, 3.62112150988101*^9, {
   3.621121785344256*^9, 3.6211217856397953`*^9}, {3.621125938197732*^9, 
   3.621125964854066*^9}, {3.6211260666668653`*^9, 3.621126093841831*^9}, {
   3.621126296320586*^9, 3.62112634451749*^9}, 3.621180813477104*^9, 
   3.621180846275259*^9, 3.621180896572775*^9, {3.6211809453365393`*^9, 
   3.62118094558344*^9}, {3.6211809907138023`*^9, 3.621180990896057*^9}, {
   3.6211845705705843`*^9, 3.621184570648584*^9}, {3.621187682967944*^9, 
   3.621187694477129*^9}, {3.6211877306715813`*^9, 3.6211877323180532`*^9}, {
   3.62120628634373*^9, 3.621206292309505*^9}, 3.62120646497593*^9}],

Cell["\<\
These commands numerically solve the recusions for tallies from - 5 to + 5\
\>", "Text",
 CellChangeTimes->{{3.647018088228837*^9, 3.647018102253395*^9}}],

Cell[BoxData[{
 RowBox[{
  RowBox[{"x", "=", 
   RowBox[{"ParallelTable", "[", 
    RowBox[{
     RowBox[{
      RowBox[{"pT", "[", "s", "]"}], "/.", "subby"}], ",", 
     RowBox[{"{", 
      RowBox[{"s", ",", 
       RowBox[{"-", "5"}], ",", "5"}], "}"}]}], "]"}]}], 
  ";"}], "\[IndentingNewLine]", 
 RowBox[{
  RowBox[{"y", "=", 
   RowBox[{"ParallelTable", "[", 
    RowBox[{
     RowBox[{
      RowBox[{
       RowBox[{"pT", "[", "s", "]"}], "/.", "subF"}], "/.", "subby"}], ",", 
     RowBox[{"{", 
      RowBox[{"s", ",", 
       RowBox[{"-", "5"}], ",", "5"}], "}"}]}], "]"}]}], ";"}]}], "Input",
 CellChangeTimes->{{3.620777765007429*^9, 3.620777788081675*^9}, {
   3.6207789029560747`*^9, 3.620778916593858*^9}, {3.621123966496551*^9, 
   3.621123967261406*^9}, 3.62112601231793*^9, {3.621126053493572*^9, 
   3.6211260553980427`*^9}, {3.621126286285947*^9, 3.621126289676436*^9}}],

Cell["Now plot the numerical solutions", "Text",
 CellChangeTimes->{{3.647018105875926*^9, 3.64701811398939*^9}}],

Cell[CellGroupData[{

Cell[BoxData[{
 RowBox[{
  RowBox[{"prec", "=", 
   RowBox[{"x", "/", 
    RowBox[{"(", 
     RowBox[{"x", "+", "y"}], ")"}]}]}], ";"}], "\[IndentingNewLine]", 
 RowBox[{
  RowBox[{"sens", "=", 
   RowBox[{"x", "/", 
    RowBox[{"Total", "[", "x", "]"}]}]}], ";"}], "\[IndentingNewLine]", 
 RowBox[{
  RowBox[{"spec", "=", 
   RowBox[{"y", "/", 
    RowBox[{"Total", "[", "y", "]"}]}]}], ";"}], "\[IndentingNewLine]", 
 RowBox[{"ListLinePlot", "[", 
  RowBox[{
   RowBox[{"{", 
    RowBox[{"prec", ",", "sens", ",", "spec"}], "}"}], ",", 
   RowBox[{"DataRange", "\[Rule]", 
    RowBox[{"{", 
     RowBox[{
      RowBox[{"-", "5"}], ",", "5"}], "}"}]}], ",", 
   RowBox[{"PlotRange", "\[Rule]", 
    RowBox[{"{", 
     RowBox[{"All", ",", 
      RowBox[{"{", 
       RowBox[{
        RowBox[{"-", "0.05"}], ",", "1.05"}], "}"}]}], "}"}]}], ",", 
   RowBox[{"Frame", "\[Rule]", "True"}], ",", 
   RowBox[{"PlotMarkers", "\[Rule]", 
    RowBox[{"{", 
     RowBox[{"{", 
      RowBox[{"\[FilledCircle]", ",", " ", "9"}], "}"}], "}"}]}], ",", 
   RowBox[{"AspectRatio", "\[Rule]", "0.4"}], ",", 
   RowBox[{"PlotStyle", "\[Rule]", 
    RowBox[{"{", 
     RowBox[{"Blue", ",", "Orange", ",", "Gray"}], "}"}]}]}], "]"}]}], "Input",\

 CellChangeTimes->{{3.620777795679349*^9, 3.620777798579603*^9}, {
   3.6207789276380463`*^9, 3.620778988611458*^9}, {3.620779035042638*^9, 
   3.6207790407343073`*^9}, {3.620779158845627*^9, 3.6207791614584923`*^9}, {
   3.620779194319984*^9, 3.620779198040084*^9}, {3.620779437081355*^9, 
   3.6207794757231503`*^9}, {3.620779610451145*^9, 3.620779634498938*^9}, {
   3.620830599332683*^9, 3.6208306397317467`*^9}, {3.620830793062611*^9, 
   3.6208308019830503`*^9}, 3.6208310118395233`*^9, {3.621206645497177*^9, 
   3.6212066579595633`*^9}}],

Cell[BoxData[
 GraphicsBox[{{}, {{{}, {}, 
     {RGBColor[0, 0, 1], PointSize[0.019444444444444445`], AbsoluteThickness[
      1.6], LineBox[{{-5., 0.001999786124069862}, {-4., 
       0.0032810478745876987`}, {-3., 0.005378788929870445}, {-2., 
       0.008805873455695439}, {-1., 0.014384937740876123`}, {0., 
       0.10605543097248582`}, {1., 0.1711946929011322}, {2., 
       0.7049220990748231}, {3., 0.9650708442651792}, {4., 
       0.9968803543690792}, {5., 0.9997294932760009}}]}, 
     {RGBColor[1, 0.5, 0], PointSize[0.019444444444444445`], 
      AbsoluteThickness[1.6], 
      LineBox[{{-5., 0.0014324720823174558`}, {-4., 
       0.003896135107397742}, {-3., 0.010596973550072098`}, {-2., 
       0.02882237019619297}, {-1., 0.07839304493338113}, {0., 
       0.18353902975989025`}, {1., 0.4904721997514428}, {2., 
       0.14426352567026526`}, {3., 0.04243250657049357}, {4., 
       0.012480754268526354`}, {5., 0.00367098811002031}}]}, 
     {GrayLevel[0.5], PointSize[0.019444444444444445`], AbsoluteThickness[
      1.6], LineBox[{{-5., 0.04343908982400093}, {-4., 
       0.07191866613986013}, {-3., 0.11907004866568063`}, {-2., 
       0.1971348642878921}, {-1., 0.32638060665382795`}, {0., 
       0.0940055674265666}, {1., 0.14428596517270922`}, {2., 
       0.0036694381161901596`}, {3., 0.00009332006804980625}, {4., 
       2.3732884504569065`*^-6}, {5., 6.035677198677147*^-8}}]}}, {
     {RGBColor[0, 0, 1], PointSize[0.019444444444444445`], AbsoluteThickness[
      1.6], GeometricTransformationBox[InsetBox[
        StyleBox["\[FilledCircle]",
         StripOnInput->False,
         FontSize->9], {0., 0.}], {{{-5., 0.001999786124069862}}, {{-4., 
       0.0032810478745876987`}}, {{-3., 0.005378788929870445}}, {{-2., 
       0.008805873455695439}}, {{-1., 0.014384937740876123`}}, {{0., 
       0.10605543097248582`}}, {{1., 0.1711946929011322}}, {{2., 
       0.7049220990748231}}, {{3., 0.9650708442651792}}, {{4., 
       0.9968803543690792}}, {{5., 0.9997294932760009}}}]}, 
     {RGBColor[1, 0.5, 0], PointSize[0.019444444444444445`], 
      AbsoluteThickness[1.6], GeometricTransformationBox[InsetBox[
        StyleBox["\[FilledCircle]",
         StripOnInput->False,
         FontSize->9], {0., 0.}], {{{-5., 0.0014324720823174558`}}, {{-4., 
       0.003896135107397742}}, {{-3., 0.010596973550072098`}}, {{-2., 
       0.02882237019619297}}, {{-1., 0.07839304493338113}}, {{0., 
       0.18353902975989025`}}, {{1., 0.4904721997514428}}, {{2., 
       0.14426352567026526`}}, {{3., 0.04243250657049357}}, {{4., 
       0.012480754268526354`}}, {{5., 0.00367098811002031}}}]}, 
     {GrayLevel[0.5], PointSize[0.019444444444444445`], AbsoluteThickness[
      1.6], GeometricTransformationBox[InsetBox[
        StyleBox["\[FilledCircle]",
         StripOnInput->False,
         FontSize->9], {0., 0.}], {{{-5., 0.04343908982400093}}, {{-4., 
       0.07191866613986013}}, {{-3., 0.11907004866568063`}}, {{-2., 
       0.1971348642878921}}, {{-1., 0.32638060665382795`}}, {{0., 
       0.0940055674265666}}, {{1., 0.14428596517270922`}}, {{2., 
       0.0036694381161901596`}}, {{3., 0.00009332006804980625}}, {{4., 
       2.3732884504569065`*^-6}}, {{5., 6.035677198677147*^-8}}}]}, {}}}, {}},
  
  AspectRatio->0.4,
  Axes->{True, True},
  AxesLabel->{None, None},
  AxesOrigin->{0, 0},
  DisplayFunction->Identity,
  Frame->{{True, True}, {True, True}},
  FrameLabel->{{None, None}, {None, None}},
  FrameTicks->{{Automatic, Automatic}, {Automatic, Automatic}},
  GridLines->{None, None},
  GridLinesStyle->Directive[
    GrayLevel[0.5, 0.4]],
  Method->{},
  PlotRange->{{-5., 5.}, {-0.05, 1.05}},
  PlotRangeClipping->True,
  PlotRangePadding->{{
     Scaled[0.02], 
     Scaled[0.02]}, {0, 0}},
  Ticks->{Automatic, Automatic}]], "Output",
 CellChangeTimes->{{3.6212066362318363`*^9, 3.62120665839462*^9}, 
   3.6246519518354797`*^9}]
}, Open  ]]
}, Closed]],

Cell[CellGroupData[{

Cell["Add targeting of tally values and compute numerical solution", \
"Subsubsection",
 CellChangeTimes->{{3.617279596857134*^9, 3.6172796024679937`*^9}, {
  3.617311899523961*^9, 3.617311905218855*^9}, {3.617484630576527*^9, 
  3.6174846369429483`*^9}}],

Cell["\<\
This section adds targetted tally values to the recursions. See the \
supplemental text for definitions. Note that large rT values can result in \
invalid solutions. One way to understand this is to consider that targeted \
replication can easily empty out all hypotheses at a tally. Keeping rT small \
enough so that this doesn\[CloseCurlyQuote]t happen results in valid steady \
state solutions. In true dynamics, this would not be a problem, but there \
wouldn\[CloseCurlyQuote]t be a steady state, either.\
\>", "Text",
 CellChangeTimes->{{3.647018257185946*^9, 3.6470183869610453`*^9}}],

Cell[BoxData[{
 RowBox[{
  RowBox[{"S", "=", 
   RowBox[{"{", 
    RowBox[{"W", ",", "F"}], "}"}]}], ";"}], "\[IndentingNewLine]", 
 RowBox[{
  RowBox[{"SR", "=", 
   RowBox[{"{", 
    RowBox[{"V", ",", "Fr"}], "}"}]}], ";"}], "\[IndentingNewLine]", 
 RowBox[{
  RowBox[{"B", "=", 
   RowBox[{"{", 
    RowBox[{"b", ",", 
     RowBox[{"1", "-", "b"}]}], "}"}]}], ";"}], "\[IndentingNewLine]", 
 RowBox[{
  RowBox[{
   RowBox[{"npf3", "[", 
    RowBox[{"i_", ",", "j_", ",", "jmax_", ",", "h_"}], "]"}], ":=", 
   "\[IndentingNewLine]", 
   RowBox[{
    RowBox[{"n", " ", 
     RowBox[{"f", "[", 
      RowBox[{"i", ",", "j"}], "]"}]}], "+", "\[IndentingNewLine]", 
    RowBox[{"a", " ", "n", " ", "r", 
     RowBox[{"(", "\[IndentingNewLine]", 
      RowBox[{
       RowBox[{
        RowBox[{"(", 
         RowBox[{"1", "-", "rT"}], ")"}], 
        RowBox[{"(", "\[IndentingNewLine]", 
         RowBox[{
          RowBox[{
           RowBox[{"-", 
            RowBox[{"f", "[", 
             RowBox[{"i", ",", "j"}], "]"}]}], 
           RowBox[{"(", "\[IndentingNewLine]", 
            RowBox[{
             RowBox[{
              RowBox[{"SR", "[", 
               RowBox[{"[", "i", "]"}], "]"}], " ", "JR", 
              RowBox[{"(", 
               RowBox[{"If", "[", 
                RowBox[{
                 RowBox[{"j", "\[Equal]", "jmax"}], ",", "0", ",", "1"}], 
                "]"}], ")"}]}], " ", "+", "\[IndentingNewLine]", 
             RowBox[{
              RowBox[{"(", 
               RowBox[{"1", "-", 
                RowBox[{"SR", "[", 
                 RowBox[{"[", "i", "]"}], "]"}]}], ")"}], "Jr", " ", 
              RowBox[{"(", 
               RowBox[{"If", "[", 
                RowBox[{
                 RowBox[{"j", "\[Equal]", 
                  RowBox[{"-", "jmax"}]}], ",", "0", ",", "1"}], "]"}], 
               ")"}]}]}], "\[IndentingNewLine]", ")"}]}], "+", 
          "\[IndentingNewLine]", 
          RowBox[{
           RowBox[{"f", "[", 
            RowBox[{"i", ",", 
             RowBox[{"j", "-", "1"}]}], "]"}], 
           RowBox[{"SR", "[", 
            RowBox[{"[", "i", "]"}], "]"}], "JR", " ", 
           RowBox[{"(", 
            RowBox[{"If", "[", 
             RowBox[{
              RowBox[{"j", "\[Equal]", 
               RowBox[{"-", "jmax"}]}], ",", "0", ",", "1"}], "]"}], ")"}]}], 
          "+", "\[IndentingNewLine]", 
          RowBox[{
           RowBox[{"f", "[", 
            RowBox[{"i", ",", 
             RowBox[{"j", "+", "1"}]}], "]"}], 
           RowBox[{"(", 
            RowBox[{"1", "-", 
             RowBox[{"SR", "[", 
              RowBox[{"[", "i", "]"}], "]"}]}], ")"}], "Jr", 
           RowBox[{"(", 
            RowBox[{"If", "[", 
             RowBox[{
              RowBox[{"j", "\[Equal]", "jmax"}], ",", "0", ",", "1"}], "]"}], 
            ")"}]}]}], "\[IndentingNewLine]", ")"}]}], "+", 
       "\[IndentingNewLine]", 
       RowBox[{"rT", 
        RowBox[{"(", "\[IndentingNewLine]", 
         RowBox[{
          RowBox[{
           RowBox[{"(", 
            RowBox[{"If", "[", 
             RowBox[{
              RowBox[{"MemberQ", "[", 
               RowBox[{"h", ",", "j"}], "]"}], ",", "1", ",", "0"}], "]"}], 
            ")"}], 
           RowBox[{"(", 
            RowBox[{"-", 
             FractionBox[
              RowBox[{"f", "[", 
               RowBox[{"i", ",", "j"}], "]"}], 
              RowBox[{"Sum", "[", 
               RowBox[{
                RowBox[{
                 RowBox[{"f", "[", 
                  RowBox[{"1", ",", "k"}], "]"}], "+", 
                 RowBox[{"f", "[", 
                  RowBox[{"2", ",", "k"}], "]"}]}], ",", 
                RowBox[{"{", 
                 RowBox[{"k", ",", "h"}], "}"}]}], "]"}]]}], ")"}], 
           RowBox[{"(", "\[IndentingNewLine]", 
            RowBox[{
             RowBox[{
              RowBox[{"SR", "[", 
               RowBox[{"[", "i", "]"}], "]"}], " ", "JR", 
              RowBox[{"(", 
               RowBox[{"If", "[", 
                RowBox[{
                 RowBox[{"j", "\[Equal]", "jmax"}], ",", "0", ",", "1"}], 
                "]"}], ")"}]}], " ", "+", 
             RowBox[{
              RowBox[{"(", 
               RowBox[{"1", "-", 
                RowBox[{"SR", "[", 
                 RowBox[{"[", "i", "]"}], "]"}]}], ")"}], "Jr", " ", 
              RowBox[{"(", 
               RowBox[{"If", "[", 
                RowBox[{
                 RowBox[{"j", "\[Equal]", 
                  RowBox[{"-", "jmax"}]}], ",", "0", ",", "1"}], "]"}], 
               ")"}]}]}], "\[IndentingNewLine]", ")"}]}], "+", 
          "\[IndentingNewLine]", 
          RowBox[{
           RowBox[{"(", 
            RowBox[{"If", "[", 
             RowBox[{
              RowBox[{"MemberQ", "[", 
               RowBox[{"h", ",", 
                RowBox[{"j", "-", "1"}]}], "]"}], ",", "1", ",", "0"}], "]"}],
             ")"}], 
           RowBox[{"(", 
            RowBox[{
             FractionBox[
              RowBox[{"f", "[", 
               RowBox[{"i", ",", 
                RowBox[{"j", "-", "1"}]}], "]"}], 
              RowBox[{"Sum", "[", 
               RowBox[{
                RowBox[{
                 RowBox[{"f", "[", 
                  RowBox[{"1", ",", "k"}], "]"}], "+", 
                 RowBox[{"f", "[", 
                  RowBox[{"2", ",", "k"}], "]"}]}], ",", 
                RowBox[{"{", 
                 RowBox[{"k", ",", "h"}], "}"}]}], "]"}]], 
             RowBox[{"SR", "[", 
              RowBox[{"[", "i", "]"}], "]"}], "JR", " ", 
             RowBox[{"(", 
              RowBox[{"If", "[", 
               RowBox[{
                RowBox[{"j", "\[Equal]", 
                 RowBox[{"-", "jmax"}]}], ",", "0", ",", "1"}], "]"}], 
              ")"}]}], ")"}]}], "+", "\[IndentingNewLine]", 
          RowBox[{
           RowBox[{"(", 
            RowBox[{"If", "[", 
             RowBox[{
              RowBox[{"MemberQ", "[", 
               RowBox[{"h", ",", 
                RowBox[{"j", "+", "1"}]}], "]"}], ",", "1", ",", "0"}], "]"}],
             ")"}], 
           RowBox[{"(", 
            RowBox[{
             FractionBox[
              RowBox[{"f", "[", 
               RowBox[{"i", ",", 
                RowBox[{"j", "+", "1"}]}], "]"}], 
              RowBox[{"Sum", "[", 
               RowBox[{
                RowBox[{
                 RowBox[{"f", "[", 
                  RowBox[{"1", ",", "k"}], "]"}], "+", 
                 RowBox[{"f", "[", 
                  RowBox[{"2", ",", "k"}], "]"}]}], ",", 
                RowBox[{"{", 
                 RowBox[{"k", ",", "h"}], "}"}]}], "]"}]], 
             RowBox[{"(", 
              RowBox[{"1", "-", 
               RowBox[{"SR", "[", 
                RowBox[{"[", "i", "]"}], "]"}]}], ")"}], "Jr", 
             RowBox[{"(", 
              RowBox[{"If", "[", 
               RowBox[{
                RowBox[{"j", "\[Equal]", "jmax"}], ",", "0", ",", "1"}], 
               "]"}], ")"}]}], ")"}]}]}], "\[IndentingNewLine]", ")"}]}]}], 
      "\[IndentingNewLine]", ")"}]}], "+", "\[IndentingNewLine]", 
    RowBox[{"If", "[", 
     RowBox[{
      RowBox[{"j", "\[Equal]", "1"}], ",", 
      RowBox[{"a", " ", "n", 
       RowBox[{"(", 
        RowBox[{"1", "-", "r"}], ")"}], 
       RowBox[{"B", "[", 
        RowBox[{"[", "i", "]"}], "]"}], 
       RowBox[{"S", "[", 
        RowBox[{"[", "i", "]"}], "]"}]}], ",", "0"}], "]"}], "+", 
    "\[IndentingNewLine]", 
    RowBox[{"If", "[", 
     RowBox[{
      RowBox[{"j", "\[Equal]", 
       RowBox[{"-", "1"}]}], ",", 
      RowBox[{"a", " ", "n", 
       RowBox[{"(", 
        RowBox[{"1", "-", "r"}], ")"}], 
       RowBox[{"B", "[", 
        RowBox[{"[", "i", "]"}], "]"}], 
       RowBox[{"(", 
        RowBox[{"1", "-", 
         RowBox[{"S", "[", 
          RowBox[{"[", "i", "]"}], "]"}]}], ")"}], "Jn"}], ",", "0"}], 
     "]"}]}]}], ";"}]}], "Input",
 CellChangeTimes->{{3.617047685706656*^9, 3.617047690323023*^9}, {
   3.617055016853202*^9, 3.617055067509094*^9}, {3.617125654668023*^9, 
   3.617125660710703*^9}, {3.617126394548526*^9, 3.617126420242948*^9}, {
   3.6171264507918243`*^9, 3.6171264576046963`*^9}, {3.6171264929747343`*^9, 
   3.617126498733543*^9}, {3.617126553239245*^9, 3.6171265992718287`*^9}, {
   3.6171271263301573`*^9, 3.617127128231792*^9}, {3.617127195276125*^9, 
   3.6171271974818907`*^9}, {3.617127301579369*^9, 3.6171273907257338`*^9}, {
   3.617127476105887*^9, 3.6171274819272623`*^9}, {3.6171275148367662`*^9, 
   3.617127601570807*^9}, 3.617129063727393*^9, {3.617129146301306*^9, 
   3.617129162678059*^9}, {3.617279644157493*^9, 3.617279676997139*^9}, {
   3.617279792590312*^9, 3.617279872492625*^9}, 3.6172799477197847`*^9, {
   3.617280023000866*^9, 3.617280023239163*^9}, {3.617282569267742*^9, 
   3.617282610907823*^9}, {3.617282666076604*^9, 3.617282666260154*^9}, {
   3.6172827245807867`*^9, 3.617282726847105*^9}, {3.6172827798411827`*^9, 
   3.617282785919323*^9}, {3.617282875246973*^9, 3.617282886279882*^9}, {
   3.617282942657493*^9, 3.6172829881008472`*^9}, {3.617283145696251*^9, 
   3.617283190650023*^9}, {3.617283296564088*^9, 3.61728332875515*^9}, {
   3.6172834335821342`*^9, 3.6172834730423317`*^9}, 3.617285122208056*^9, {
   3.617286523016766*^9, 3.6172865342397203`*^9}}],

Cell[BoxData[
 RowBox[{
  RowBox[{"nn", "=", 
   RowBox[{"n", "+", 
    RowBox[{"a", " ", "n", 
     RowBox[{"(", 
      RowBox[{"1", "-", "r"}], ")"}], 
     RowBox[{"(", 
      RowBox[{
       RowBox[{"b", 
        RowBox[{"(", 
         RowBox[{"W", "+", 
          RowBox[{
           RowBox[{"(", 
            RowBox[{"1", "-", "W"}], ")"}], "Jn"}]}], ")"}]}], "+", 
       RowBox[{
        RowBox[{"(", 
         RowBox[{"1", "-", "b"}], ")"}], 
        RowBox[{"(", 
         RowBox[{"F", "+", 
          RowBox[{
           RowBox[{"(", 
            RowBox[{"1", "-", "F"}], ")"}], "Jn"}]}], ")"}]}]}], ")"}]}]}]}], 
  ";"}]], "Input",
 CellChangeTimes->{{3.6166294169035997`*^9, 3.616629443486877*^9}, {
  3.616629658801334*^9, 3.616629660701233*^9}, {3.6167154573926086`*^9, 
  3.6167155138884373`*^9}}],

Cell[BoxData[{
 RowBox[{
  RowBox[{"M", "=", "5"}], ";"}], "\[IndentingNewLine]", 
 RowBox[{
  RowBox[{"h", "=", 
   RowBox[{"{", 
    RowBox[{"0", ",", "1", ",", "2", ",", "3", ",", "4"}], "}"}]}], 
  ";"}], "\[IndentingNewLine]", 
 RowBox[{
  RowBox[{
   RowBox[{"fp", "[", 
    RowBox[{"i_", ",", "j_"}], "]"}], ":=", 
   RowBox[{
    RowBox[{"npf3", "[", 
     RowBox[{"i", ",", "j", ",", "M", ",", "h"}], "]"}], "/", "nn"}]}], 
  ";"}], "\[IndentingNewLine]", 
 RowBox[{
  RowBox[{
   RowBox[{"npf4", "[", 
    RowBox[{"i_", ",", "j_"}], "]"}], ":=", 
   RowBox[{"npf3", "[", 
    RowBox[{"i", ",", "j", ",", "M", ",", "h"}], "]"}]}], ";"}]}], "Input",
 CellChangeTimes->{{3.617055098006103*^9, 3.617055100093966*^9}, {
   3.617065128405324*^9, 3.6170651285218697`*^9}, 3.617128366046956*^9, {
   3.617153633221385*^9, 3.617153633495413*^9}, {3.6171538721449947`*^9, 
   3.6171538766567783`*^9}, {3.617283839978023*^9, 3.617283840090598*^9}, {
   3.617284730131033*^9, 3.617284745044901*^9}, {3.617286576463204*^9, 
   3.617286582156301*^9}, {3.6172880631017303`*^9, 3.617288063228507*^9}, {
   3.617293836295747*^9, 3.61729384000815*^9}, {3.617299785399665*^9, 
   3.617299789943479*^9}, {3.6172998338506517`*^9, 3.617299835660139*^9}, {
   3.6173120228676357`*^9, 3.6173120267751617`*^9}, {3.617318705672353*^9, 
   3.6173187465661592`*^9}, {3.617318809806452*^9, 3.617318809981477*^9}, {
   3.617485769179647*^9, 3.617485769900216*^9}, {3.617753664629035*^9, 
   3.6177536654024487`*^9}}],

Cell[BoxData[{
 RowBox[{
  RowBox[{"sysZT", "=", 
   RowBox[{"Table", "[", 
    RowBox[{
     RowBox[{
      RowBox[{"fp", "[", 
       RowBox[{"1", ",", "i"}], "]"}], "\[Equal]", 
      RowBox[{"f", "[", 
       RowBox[{"1", ",", "i"}], "]"}]}], ",", 
     RowBox[{"{", 
      RowBox[{"i", ",", 
       RowBox[{"-", "M"}], ",", "M"}], "}"}]}], "]"}]}], 
  ";"}], "\[IndentingNewLine]", 
 RowBox[{
  RowBox[{"sysZF", "=", 
   RowBox[{"Table", "[", 
    RowBox[{
     RowBox[{
      RowBox[{"fp", "[", 
       RowBox[{"2", ",", "i"}], "]"}], "\[Equal]", 
      RowBox[{"f", "[", 
       RowBox[{"2", ",", "i"}], "]"}]}], ",", 
     RowBox[{"{", 
      RowBox[{"i", ",", 
       RowBox[{"-", "M"}], ",", "M"}], "}"}]}], "]"}]}], ";"}]}], "Input",
 CellChangeTimes->{{3.617153892049378*^9, 3.61715393346637*^9}, {
  3.617283852096554*^9, 3.617283852371616*^9}, {3.617285068709095*^9, 
  3.6172850785723753`*^9}, {3.617289221413842*^9, 3.6172892287705097`*^9}, {
  3.617312029610579*^9, 3.617312034062273*^9}}],

Cell[BoxData[
 RowBox[{
  RowBox[{"sysZ", "=", 
   RowBox[{"Flatten", "[", 
    RowBox[{"{", 
     RowBox[{"sysZT", ",", "sysZF"}], "}"}], "]"}]}], ";"}]], "Input",
 CellChangeTimes->{{3.6172850831937227`*^9, 3.617285084845052*^9}, {
   3.6172851470007687`*^9, 3.617285168959651*^9}, {3.617285308985559*^9, 
   3.617285312247698*^9}, 3.617285345984819*^9, {3.617292843420867*^9, 
   3.617292844983427*^9}, {3.6172930942738037`*^9, 3.6172930951506987`*^9}}],

Cell[BoxData[
 RowBox[{
  RowBox[{"sss", "=", 
   RowBox[{"Flatten", "[", "\[IndentingNewLine]", 
    RowBox[{"{", "\[IndentingNewLine]", 
     RowBox[{
      RowBox[{"Table", "[", 
       RowBox[{
        RowBox[{"f", "[", 
         RowBox[{"1", ",", "i"}], "]"}], ",", 
        RowBox[{"{", 
         RowBox[{"i", ",", 
          RowBox[{"-", "M"}], ",", "M"}], "}"}]}], "]"}], ",", 
      "\[IndentingNewLine]", 
      RowBox[{"Table", "[", 
       RowBox[{
        RowBox[{"f", "[", 
         RowBox[{"2", ",", "i"}], "]"}], ",", 
        RowBox[{"{", 
         RowBox[{"i", ",", 
          RowBox[{"-", "M"}], ",", "M"}], "}"}]}], "]"}]}], 
     "\[IndentingNewLine]", "}"}], "]"}]}], ";"}]], "Input",
 CellChangeTimes->{{3.6172855316401157`*^9, 3.617285549438787*^9}, {
  3.6172927241240063`*^9, 3.617292764569607*^9}, {3.617292795272984*^9, 
  3.617292799202407*^9}, {3.617292834673139*^9, 3.617292835371912*^9}, {
  3.617312054097693*^9, 3.617312058694429*^9}}],

Cell[BoxData[
 RowBox[{
  RowBox[{"subs", "=", 
   RowBox[{"{", 
    RowBox[{
     RowBox[{"b", "\[Rule]", 
      RowBox[{"1", "/", "1000"}]}], ",", 
     RowBox[{"r", "\[Rule]", 
      RowBox[{"3", "/", "10"}]}], ",", 
     RowBox[{"rT", "\[Rule]", 
      RowBox[{"1", "/", "4"}]}], ",", 
     RowBox[{"W", "\[Rule]", 
      RowBox[{"8", "/", "10"}]}], ",", 
     RowBox[{"F", "\[Rule]", 
      RowBox[{"1", "/", "20"}]}], ",", 
     RowBox[{"V", "\[Rule]", 
      RowBox[{"8", "/", "10"}]}], ",", 
     RowBox[{"Fr", "\[Rule]", 
      RowBox[{"1", "/", "20"}]}], ",", 
     RowBox[{"Jn", "\[Rule]", "1"}], ",", 
     RowBox[{"Jr", "\[Rule]", "1"}], ",", 
     RowBox[{"JR", "\[Rule]", 
      RowBox[{"1", "/", "2"}]}]}], "}"}]}], ";"}]], "Input",
 CellChangeTimes->{{3.6172848174556007`*^9, 3.617284871545302*^9}, {
   3.617285911605405*^9, 3.61728592672332*^9}, {3.617286328814816*^9, 
   3.617286328999475*^9}, 3.6172866357859287`*^9, {3.617286746372451*^9, 
   3.617286746746189*^9}, {3.617287001334525*^9, 3.617287001745695*^9}, {
   3.6172872974088078`*^9, 3.617287314587161*^9}, {3.617288097900717*^9, 
   3.61728810102312*^9}, {3.617288220054583*^9, 3.6172882226936483`*^9}, {
   3.617289299305357*^9, 3.617289299484182*^9}, {3.617289335714664*^9, 
   3.617289336181239*^9}, {3.6172894742738743`*^9, 3.6172894747952833`*^9}, {
   3.6172895308240232`*^9, 3.61728953090257*^9}, {3.617292312574362*^9, 
   3.617292313324905*^9}, {3.617292553052539*^9, 3.617292575433837*^9}, {
   3.6172932859571447`*^9, 3.61729328944029*^9}, {3.617293735833644*^9, 
   3.617293737782773*^9}, {3.6172941156159697`*^9, 3.617294118122162*^9}, {
   3.617308955395215*^9, 3.6173089698769093`*^9}, {3.617312069124955*^9, 
   3.617312073114621*^9}, {3.617317747786504*^9, 3.617317750796715*^9}, {
   3.6173184665096207`*^9, 3.617318467104601*^9}, {3.617319104352078*^9, 
   3.61731910496461*^9}, {3.617319256711054*^9, 3.6173192582186537`*^9}, {
   3.617484357844851*^9, 3.617484361401271*^9}, {3.617485717657251*^9, 
   3.617485718213401*^9}, {3.617495762689591*^9, 3.617495770584784*^9}, {
   3.617496889367132*^9, 3.617496919063243*^9}, {3.6174971377648478`*^9, 
   3.617497139385141*^9}, {3.6174975608012733`*^9, 3.617497582566472*^9}, {
   3.617498853370051*^9, 3.61749885490139*^9}, {3.617499052359251*^9, 
   3.617499082290601*^9}, 3.617499171071189*^9, {3.6174992888278313`*^9, 
   3.6174992904242973`*^9}, {3.617499355194502*^9, 3.6174993765942593`*^9}, {
   3.617499437222369*^9, 3.6174994557640142`*^9}, {3.6174995735037518`*^9, 
   3.617499581495678*^9}, {3.617499619437415*^9, 3.6174996196822777`*^9}, {
   3.617499696779067*^9, 3.617499717038834*^9}, {3.617499820228181*^9, 
   3.617499820446783*^9}, 3.6174998636002274`*^9, {3.617500001386733*^9, 
   3.61750003439795*^9}, {3.617544496279101*^9, 3.617544496357341*^9}, {
   3.617544531935604*^9, 3.617544532326219*^9}, 3.617544588797079*^9, {
   3.617544653310813*^9, 3.617544675510799*^9}, {3.617549010376511*^9, 
   3.617549023122058*^9}, {3.617549110582604*^9, 3.617549110883553*^9}, {
   3.6175492218688307`*^9, 3.617549222218878*^9}, 3.6175492625543547`*^9, {
   3.61756632607633*^9, 3.6175663287524223`*^9}, 3.6175664355087967`*^9, {
   3.617566815117024*^9, 3.6175668232027693`*^9}, {3.6175670255696573`*^9, 
   3.617567054132468*^9}, {3.617567299968547*^9, 3.6175673069354343`*^9}, 
   3.617567344348049*^9, {3.617567445765204*^9, 3.617567468191545*^9}, {
   3.6175675812957067`*^9, 3.61756764261635*^9}, {3.617567675479486*^9, 
   3.617567692065647*^9}, {3.617753538654511*^9, 3.6177535520230913`*^9}, {
   3.617753623230912*^9, 3.6177536241855907`*^9}}],

Cell[BoxData[
 RowBox[{
  RowBox[{"sysZ3", "=", 
   RowBox[{"Simplify", "[", 
    RowBox[{
     RowBox[{"sysZ", "/.", "subs"}], ",", 
     RowBox[{"{", 
      RowBox[{
       RowBox[{"n", "\[Equal]", "1"}], ",", 
       RowBox[{"a", "\[Equal]", "1"}]}], "}"}]}], "]"}]}], ";"}]], "Input",
 CellChangeTimes->{{3.6172859602452297`*^9, 3.617285977790393*^9}, {
   3.617286113580565*^9, 3.617286137587308*^9}, {3.6172868823912373`*^9, 
   3.617286883681573*^9}, {3.617288174507209*^9, 3.617288174940837*^9}, 
   3.617289594039323*^9, {3.6172923342018433`*^9, 3.617292335001535*^9}, {
   3.617292521959323*^9, 3.6172925230102177`*^9}, {3.617292624855124*^9, 
   3.617292625263349*^9}, {3.617292983024279*^9, 3.6172929999684467`*^9}, {
   3.617293079678474*^9, 3.61729308030122*^9}, {3.617309018574706*^9, 
   3.617309019047245*^9}, {3.61749938661449*^9, 3.6174993872504473`*^9}}],

Cell[BoxData[
 RowBox[{
  RowBox[{"solsZ", "=", 
   RowBox[{"NSolve", "[", 
    RowBox[{"sysZ3", ",", "sss", ",", "50"}], "]"}]}], ";"}]], "Input",
 CellChangeTimes->{
  3.617287637163292*^9, 3.617292449168284*^9, 3.617292501146747*^9, {
   3.617293163382928*^9, 3.617293163549625*^9}, {3.617293393873461*^9, 
   3.617293394083583*^9}, 3.617309071644093*^9, 3.617498999039362*^9, {
   3.617499300211258*^9, 3.6174993130745277`*^9}, {3.617549199042721*^9, 
   3.617549199482534*^9}}],

Cell[CellGroupData[{

Cell[BoxData[
 RowBox[{
  RowBox[{"(*", " ", 
   RowBox[{
   "check", " ", "for", " ", "solutions", " ", "that", " ", "are", " ", "all",
     " ", "positive"}], " ", "*)"}], "\[IndentingNewLine]", 
  RowBox[{
   RowBox[{
    RowBox[{"SOL", "=", "0"}], ";"}], "\[IndentingNewLine]", 
   RowBox[{
    RowBox[{"For", "[", 
     RowBox[{
      RowBox[{"i", "=", "1"}], ",", 
      RowBox[{"i", "\[LessEqual]", 
       RowBox[{"Length", "[", "solsZ", "]"}]}], ",", 
      RowBox[{"i", "++"}], ",", "\[IndentingNewLine]", 
      RowBox[{
       RowBox[{"xx", "=", 
        RowBox[{"(", 
         RowBox[{"sss", "/.", 
          RowBox[{"solsZ", "[", 
           RowBox[{"[", "i", "]"}], "]"}]}], ")"}]}], ";", 
       "\[IndentingNewLine]", 
       RowBox[{"If", "[", 
        RowBox[{
         RowBox[{"MatchQ", "[", 
          RowBox[{"xx", ",", 
           RowBox[{"{", 
            RowBox[{"__", "?", "Positive"}], "}"}]}], "]"}], ",", 
         RowBox[{"SOL", "=", "i"}]}], "]"}], ";", "\[IndentingNewLine]", 
       RowBox[{"Print", "[", 
        RowBox[{"i", ",", 
         RowBox[{"MatchQ", "[", 
          RowBox[{"xx", ",", 
           RowBox[{"{", 
            RowBox[{"__", "?", "Positive"}], "}"}]}], "]"}]}], "]"}]}]}], 
     "\[IndentingNewLine]", "]"}], ";"}], "\[IndentingNewLine]", 
   RowBox[{"Print", "[", "SOL", "]"}]}]}]], "Input",
 CellChangeTimes->{{3.617311123789267*^9, 3.6173111634748583`*^9}, {
  3.6173117631504593`*^9, 3.6173117974124317`*^9}, {3.617318840219685*^9, 
  3.6173188640219793`*^9}, {3.617319555026894*^9, 3.617319577345883*^9}, {
  3.617484410927425*^9, 3.617484458887311*^9}}],

Cell[CellGroupData[{

Cell[BoxData[
 InterpretationBox[
  RowBox[{"1", "\[InvisibleSpace]", "False"}],
  SequenceForm[1, False],
  Editable->False]], "Print",
 CellChangeTimes->{
  3.617311797884185*^9, {3.617312108286722*^9, 3.61731211936653*^9}, 
   3.6173177614496527`*^9, 3.617318530813828*^9, 3.6173187901986513`*^9, {
   3.617318841020049*^9, 3.617318864331521*^9}, 3.6173192847796497`*^9, 
   3.617319580854314*^9, 3.617484377288053*^9, 3.6174844594163523`*^9, 
   3.617485746551178*^9, 3.617485788782051*^9, 3.617496124792397*^9, 
   3.6174961705141573`*^9, 3.61749689476445*^9, 3.617496926938401*^9, 
   3.617497152508601*^9, {3.617497566362054*^9, 3.617497585562904*^9}, 
   3.617498880843257*^9, 3.617499320932763*^9, {3.617499351888439*^9, 
   3.6174993900281267`*^9}, {3.617499440914789*^9, 3.617499459758217*^9}, 
   3.61749958422679*^9, 3.617499622456358*^9, 3.617499735478382*^9, 
   3.617499829865987*^9, 3.617499870810858*^9, {3.617500018760387*^9, 
   3.6175000421328707`*^9}, 3.6175445422156553`*^9, 3.61754459763244*^9, {
   3.617544660867381*^9, 3.617544686350973*^9}, 3.617549033049707*^9, 
   3.6175491135695877`*^9, 3.617549200989252*^9, {3.6175492454401207`*^9, 
   3.6175492694900827`*^9}, 3.6175663569390993`*^9, 3.61756644157486*^9, {
   3.617567033441682*^9, 3.617567059231935*^9}, 3.617567310102414*^9, 
   3.61756734678167*^9, {3.617567453810603*^9, 3.617567473490052*^9}, 
   3.617567596351552*^9, {3.617567631375854*^9, 3.617567647590433*^9}, {
   3.6175676821422243`*^9, 3.617567694911129*^9}, {3.617753617627562*^9, 
   3.617753644460723*^9}, 3.61775369161171*^9}],

Cell[BoxData[
 InterpretationBox[
  RowBox[{"2", "\[InvisibleSpace]", "False"}],
  SequenceForm[2, False],
  Editable->False]], "Print",
 CellChangeTimes->{
  3.617311797884185*^9, {3.617312108286722*^9, 3.61731211936653*^9}, 
   3.6173177614496527`*^9, 3.617318530813828*^9, 3.6173187901986513`*^9, {
   3.617318841020049*^9, 3.617318864331521*^9}, 3.6173192847796497`*^9, 
   3.617319580854314*^9, 3.617484377288053*^9, 3.6174844594163523`*^9, 
   3.617485746551178*^9, 3.617485788782051*^9, 3.617496124792397*^9, 
   3.6174961705141573`*^9, 3.61749689476445*^9, 3.617496926938401*^9, 
   3.617497152508601*^9, {3.617497566362054*^9, 3.617497585562904*^9}, 
   3.617498880843257*^9, 3.617499320932763*^9, {3.617499351888439*^9, 
   3.6174993900281267`*^9}, {3.617499440914789*^9, 3.617499459758217*^9}, 
   3.61749958422679*^9, 3.617499622456358*^9, 3.617499735478382*^9, 
   3.617499829865987*^9, 3.617499870810858*^9, {3.617500018760387*^9, 
   3.6175000421328707`*^9}, 3.6175445422156553`*^9, 3.61754459763244*^9, {
   3.617544660867381*^9, 3.617544686350973*^9}, 3.617549033049707*^9, 
   3.6175491135695877`*^9, 3.617549200989252*^9, {3.6175492454401207`*^9, 
   3.6175492694900827`*^9}, 3.6175663569390993`*^9, 3.61756644157486*^9, {
   3.617567033441682*^9, 3.617567059231935*^9}, 3.617567310102414*^9, 
   3.61756734678167*^9, {3.617567453810603*^9, 3.617567473490052*^9}, 
   3.617567596351552*^9, {3.617567631375854*^9, 3.617567647590433*^9}, {
   3.6175676821422243`*^9, 3.617567694911129*^9}, {3.617753617627562*^9, 
   3.617753644460723*^9}, 3.617753691614511*^9}],

Cell[BoxData[
 InterpretationBox[
  RowBox[{"3", "\[InvisibleSpace]", "False"}],
  SequenceForm[3, False],
  Editable->False]], "Print",
 CellChangeTimes->{
  3.617311797884185*^9, {3.617312108286722*^9, 3.61731211936653*^9}, 
   3.6173177614496527`*^9, 3.617318530813828*^9, 3.6173187901986513`*^9, {
   3.617318841020049*^9, 3.617318864331521*^9}, 3.6173192847796497`*^9, 
   3.617319580854314*^9, 3.617484377288053*^9, 3.6174844594163523`*^9, 
   3.617485746551178*^9, 3.617485788782051*^9, 3.617496124792397*^9, 
   3.6174961705141573`*^9, 3.61749689476445*^9, 3.617496926938401*^9, 
   3.617497152508601*^9, {3.617497566362054*^9, 3.617497585562904*^9}, 
   3.617498880843257*^9, 3.617499320932763*^9, {3.617499351888439*^9, 
   3.6174993900281267`*^9}, {3.617499440914789*^9, 3.617499459758217*^9}, 
   3.61749958422679*^9, 3.617499622456358*^9, 3.617499735478382*^9, 
   3.617499829865987*^9, 3.617499870810858*^9, {3.617500018760387*^9, 
   3.6175000421328707`*^9}, 3.6175445422156553`*^9, 3.61754459763244*^9, {
   3.617544660867381*^9, 3.617544686350973*^9}, 3.617549033049707*^9, 
   3.6175491135695877`*^9, 3.617549200989252*^9, {3.6175492454401207`*^9, 
   3.6175492694900827`*^9}, 3.6175663569390993`*^9, 3.61756644157486*^9, {
   3.617567033441682*^9, 3.617567059231935*^9}, 3.617567310102414*^9, 
   3.61756734678167*^9, {3.617567453810603*^9, 3.617567473490052*^9}, 
   3.617567596351552*^9, {3.617567631375854*^9, 3.617567647590433*^9}, {
   3.6175676821422243`*^9, 3.617567694911129*^9}, {3.617753617627562*^9, 
   3.617753644460723*^9}, 3.6177536916177588`*^9}],

Cell[BoxData[
 InterpretationBox[
  RowBox[{"4", "\[InvisibleSpace]", "False"}],
  SequenceForm[4, False],
  Editable->False]], "Print",
 CellChangeTimes->{
  3.617311797884185*^9, {3.617312108286722*^9, 3.61731211936653*^9}, 
   3.6173177614496527`*^9, 3.617318530813828*^9, 3.6173187901986513`*^9, {
   3.617318841020049*^9, 3.617318864331521*^9}, 3.6173192847796497`*^9, 
   3.617319580854314*^9, 3.617484377288053*^9, 3.6174844594163523`*^9, 
   3.617485746551178*^9, 3.617485788782051*^9, 3.617496124792397*^9, 
   3.6174961705141573`*^9, 3.61749689476445*^9, 3.617496926938401*^9, 
   3.617497152508601*^9, {3.617497566362054*^9, 3.617497585562904*^9}, 
   3.617498880843257*^9, 3.617499320932763*^9, {3.617499351888439*^9, 
   3.6174993900281267`*^9}, {3.617499440914789*^9, 3.617499459758217*^9}, 
   3.61749958422679*^9, 3.617499622456358*^9, 3.617499735478382*^9, 
   3.617499829865987*^9, 3.617499870810858*^9, {3.617500018760387*^9, 
   3.6175000421328707`*^9}, 3.6175445422156553`*^9, 3.61754459763244*^9, {
   3.617544660867381*^9, 3.617544686350973*^9}, 3.617549033049707*^9, 
   3.6175491135695877`*^9, 3.617549200989252*^9, {3.6175492454401207`*^9, 
   3.6175492694900827`*^9}, 3.6175663569390993`*^9, 3.61756644157486*^9, {
   3.617567033441682*^9, 3.617567059231935*^9}, 3.617567310102414*^9, 
   3.61756734678167*^9, {3.617567453810603*^9, 3.617567473490052*^9}, 
   3.617567596351552*^9, {3.617567631375854*^9, 3.617567647590433*^9}, {
   3.6175676821422243`*^9, 3.617567694911129*^9}, {3.617753617627562*^9, 
   3.617753644460723*^9}, 3.6177536916207*^9}],

Cell[BoxData[
 InterpretationBox[
  RowBox[{"5", "\[InvisibleSpace]", "False"}],
  SequenceForm[5, False],
  Editable->False]], "Print",
 CellChangeTimes->{
  3.617311797884185*^9, {3.617312108286722*^9, 3.61731211936653*^9}, 
   3.6173177614496527`*^9, 3.617318530813828*^9, 3.6173187901986513`*^9, {
   3.617318841020049*^9, 3.617318864331521*^9}, 3.6173192847796497`*^9, 
   3.617319580854314*^9, 3.617484377288053*^9, 3.6174844594163523`*^9, 
   3.617485746551178*^9, 3.617485788782051*^9, 3.617496124792397*^9, 
   3.6174961705141573`*^9, 3.61749689476445*^9, 3.617496926938401*^9, 
   3.617497152508601*^9, {3.617497566362054*^9, 3.617497585562904*^9}, 
   3.617498880843257*^9, 3.617499320932763*^9, {3.617499351888439*^9, 
   3.6174993900281267`*^9}, {3.617499440914789*^9, 3.617499459758217*^9}, 
   3.61749958422679*^9, 3.617499622456358*^9, 3.617499735478382*^9, 
   3.617499829865987*^9, 3.617499870810858*^9, {3.617500018760387*^9, 
   3.6175000421328707`*^9}, 3.6175445422156553`*^9, 3.61754459763244*^9, {
   3.617544660867381*^9, 3.617544686350973*^9}, 3.617549033049707*^9, 
   3.6175491135695877`*^9, 3.617549200989252*^9, {3.6175492454401207`*^9, 
   3.6175492694900827`*^9}, 3.6175663569390993`*^9, 3.61756644157486*^9, {
   3.617567033441682*^9, 3.617567059231935*^9}, 3.617567310102414*^9, 
   3.61756734678167*^9, {3.617567453810603*^9, 3.617567473490052*^9}, 
   3.617567596351552*^9, {3.617567631375854*^9, 3.617567647590433*^9}, {
   3.6175676821422243`*^9, 3.617567694911129*^9}, {3.617753617627562*^9, 
   3.617753644460723*^9}, 3.617753691623642*^9}],

Cell[BoxData[
 InterpretationBox[
  RowBox[{"6", "\[InvisibleSpace]", "False"}],
  SequenceForm[6, False],
  Editable->False]], "Print",
 CellChangeTimes->{
  3.617311797884185*^9, {3.617312108286722*^9, 3.61731211936653*^9}, 
   3.6173177614496527`*^9, 3.617318530813828*^9, 3.6173187901986513`*^9, {
   3.617318841020049*^9, 3.617318864331521*^9}, 3.6173192847796497`*^9, 
   3.617319580854314*^9, 3.617484377288053*^9, 3.6174844594163523`*^9, 
   3.617485746551178*^9, 3.617485788782051*^9, 3.617496124792397*^9, 
   3.6174961705141573`*^9, 3.61749689476445*^9, 3.617496926938401*^9, 
   3.617497152508601*^9, {3.617497566362054*^9, 3.617497585562904*^9}, 
   3.617498880843257*^9, 3.617499320932763*^9, {3.617499351888439*^9, 
   3.6174993900281267`*^9}, {3.617499440914789*^9, 3.617499459758217*^9}, 
   3.61749958422679*^9, 3.617499622456358*^9, 3.617499735478382*^9, 
   3.617499829865987*^9, 3.617499870810858*^9, {3.617500018760387*^9, 
   3.6175000421328707`*^9}, 3.6175445422156553`*^9, 3.61754459763244*^9, {
   3.617544660867381*^9, 3.617544686350973*^9}, 3.617549033049707*^9, 
   3.6175491135695877`*^9, 3.617549200989252*^9, {3.6175492454401207`*^9, 
   3.6175492694900827`*^9}, 3.6175663569390993`*^9, 3.61756644157486*^9, {
   3.617567033441682*^9, 3.617567059231935*^9}, 3.617567310102414*^9, 
   3.61756734678167*^9, {3.617567453810603*^9, 3.617567473490052*^9}, 
   3.617567596351552*^9, {3.617567631375854*^9, 3.617567647590433*^9}, {
   3.6175676821422243`*^9, 3.617567694911129*^9}, {3.617753617627562*^9, 
   3.617753644460723*^9}, 3.617753691626554*^9}],

Cell[BoxData[
 InterpretationBox[
  RowBox[{"7", "\[InvisibleSpace]", "False"}],
  SequenceForm[7, False],
  Editable->False]], "Print",
 CellChangeTimes->{
  3.617311797884185*^9, {3.617312108286722*^9, 3.61731211936653*^9}, 
   3.6173177614496527`*^9, 3.617318530813828*^9, 3.6173187901986513`*^9, {
   3.617318841020049*^9, 3.617318864331521*^9}, 3.6173192847796497`*^9, 
   3.617319580854314*^9, 3.617484377288053*^9, 3.6174844594163523`*^9, 
   3.617485746551178*^9, 3.617485788782051*^9, 3.617496124792397*^9, 
   3.6174961705141573`*^9, 3.61749689476445*^9, 3.617496926938401*^9, 
   3.617497152508601*^9, {3.617497566362054*^9, 3.617497585562904*^9}, 
   3.617498880843257*^9, 3.617499320932763*^9, {3.617499351888439*^9, 
   3.6174993900281267`*^9}, {3.617499440914789*^9, 3.617499459758217*^9}, 
   3.61749958422679*^9, 3.617499622456358*^9, 3.617499735478382*^9, 
   3.617499829865987*^9, 3.617499870810858*^9, {3.617500018760387*^9, 
   3.6175000421328707`*^9}, 3.6175445422156553`*^9, 3.61754459763244*^9, {
   3.617544660867381*^9, 3.617544686350973*^9}, 3.617549033049707*^9, 
   3.6175491135695877`*^9, 3.617549200989252*^9, {3.6175492454401207`*^9, 
   3.6175492694900827`*^9}, 3.6175663569390993`*^9, 3.61756644157486*^9, {
   3.617567033441682*^9, 3.617567059231935*^9}, 3.617567310102414*^9, 
   3.61756734678167*^9, {3.617567453810603*^9, 3.617567473490052*^9}, 
   3.617567596351552*^9, {3.617567631375854*^9, 3.617567647590433*^9}, {
   3.6175676821422243`*^9, 3.617567694911129*^9}, {3.617753617627562*^9, 
   3.617753644460723*^9}, 3.6177536916300907`*^9}],

Cell[BoxData[
 InterpretationBox[
  RowBox[{"8", "\[InvisibleSpace]", "False"}],
  SequenceForm[8, False],
  Editable->False]], "Print",
 CellChangeTimes->{
  3.617311797884185*^9, {3.617312108286722*^9, 3.61731211936653*^9}, 
   3.6173177614496527`*^9, 3.617318530813828*^9, 3.6173187901986513`*^9, {
   3.617318841020049*^9, 3.617318864331521*^9}, 3.6173192847796497`*^9, 
   3.617319580854314*^9, 3.617484377288053*^9, 3.6174844594163523`*^9, 
   3.617485746551178*^9, 3.617485788782051*^9, 3.617496124792397*^9, 
   3.6174961705141573`*^9, 3.61749689476445*^9, 3.617496926938401*^9, 
   3.617497152508601*^9, {3.617497566362054*^9, 3.617497585562904*^9}, 
   3.617498880843257*^9, 3.617499320932763*^9, {3.617499351888439*^9, 
   3.6174993900281267`*^9}, {3.617499440914789*^9, 3.617499459758217*^9}, 
   3.61749958422679*^9, 3.617499622456358*^9, 3.617499735478382*^9, 
   3.617499829865987*^9, 3.617499870810858*^9, {3.617500018760387*^9, 
   3.6175000421328707`*^9}, 3.6175445422156553`*^9, 3.61754459763244*^9, {
   3.617544660867381*^9, 3.617544686350973*^9}, 3.617549033049707*^9, 
   3.6175491135695877`*^9, 3.617549200989252*^9, {3.6175492454401207`*^9, 
   3.6175492694900827`*^9}, 3.6175663569390993`*^9, 3.61756644157486*^9, {
   3.617567033441682*^9, 3.617567059231935*^9}, 3.617567310102414*^9, 
   3.61756734678167*^9, {3.617567453810603*^9, 3.617567473490052*^9}, 
   3.617567596351552*^9, {3.617567631375854*^9, 3.617567647590433*^9}, {
   3.6175676821422243`*^9, 3.617567694911129*^9}, {3.617753617627562*^9, 
   3.617753644460723*^9}, 3.617753691633675*^9}],

Cell[BoxData[
 InterpretationBox[
  RowBox[{"9", "\[InvisibleSpace]", "True"}],
  SequenceForm[9, True],
  Editable->False]], "Print",
 CellChangeTimes->{
  3.617311797884185*^9, {3.617312108286722*^9, 3.61731211936653*^9}, 
   3.6173177614496527`*^9, 3.617318530813828*^9, 3.6173187901986513`*^9, {
   3.617318841020049*^9, 3.617318864331521*^9}, 3.6173192847796497`*^9, 
   3.617319580854314*^9, 3.617484377288053*^9, 3.6174844594163523`*^9, 
   3.617485746551178*^9, 3.617485788782051*^9, 3.617496124792397*^9, 
   3.6174961705141573`*^9, 3.61749689476445*^9, 3.617496926938401*^9, 
   3.617497152508601*^9, {3.617497566362054*^9, 3.617497585562904*^9}, 
   3.617498880843257*^9, 3.617499320932763*^9, {3.617499351888439*^9, 
   3.6174993900281267`*^9}, {3.617499440914789*^9, 3.617499459758217*^9}, 
   3.61749958422679*^9, 3.617499622456358*^9, 3.617499735478382*^9, 
   3.617499829865987*^9, 3.617499870810858*^9, {3.617500018760387*^9, 
   3.6175000421328707`*^9}, 3.6175445422156553`*^9, 3.61754459763244*^9, {
   3.617544660867381*^9, 3.617544686350973*^9}, 3.617549033049707*^9, 
   3.6175491135695877`*^9, 3.617549200989252*^9, {3.6175492454401207`*^9, 
   3.6175492694900827`*^9}, 3.6175663569390993`*^9, 3.61756644157486*^9, {
   3.617567033441682*^9, 3.617567059231935*^9}, 3.617567310102414*^9, 
   3.61756734678167*^9, {3.617567453810603*^9, 3.617567473490052*^9}, 
   3.617567596351552*^9, {3.617567631375854*^9, 3.617567647590433*^9}, {
   3.6175676821422243`*^9, 3.617567694911129*^9}, {3.617753617627562*^9, 
   3.617753644460723*^9}, 3.6177536916372004`*^9}],

Cell[BoxData[
 InterpretationBox[
  RowBox[{"10", "\[InvisibleSpace]", "False"}],
  SequenceForm[10, False],
  Editable->False]], "Print",
 CellChangeTimes->{
  3.617311797884185*^9, {3.617312108286722*^9, 3.61731211936653*^9}, 
   3.6173177614496527`*^9, 3.617318530813828*^9, 3.6173187901986513`*^9, {
   3.617318841020049*^9, 3.617318864331521*^9}, 3.6173192847796497`*^9, 
   3.617319580854314*^9, 3.617484377288053*^9, 3.6174844594163523`*^9, 
   3.617485746551178*^9, 3.617485788782051*^9, 3.617496124792397*^9, 
   3.6174961705141573`*^9, 3.61749689476445*^9, 3.617496926938401*^9, 
   3.617497152508601*^9, {3.617497566362054*^9, 3.617497585562904*^9}, 
   3.617498880843257*^9, 3.617499320932763*^9, {3.617499351888439*^9, 
   3.6174993900281267`*^9}, {3.617499440914789*^9, 3.617499459758217*^9}, 
   3.61749958422679*^9, 3.617499622456358*^9, 3.617499735478382*^9, 
   3.617499829865987*^9, 3.617499870810858*^9, {3.617500018760387*^9, 
   3.6175000421328707`*^9}, 3.6175445422156553`*^9, 3.61754459763244*^9, {
   3.617544660867381*^9, 3.617544686350973*^9}, 3.617549033049707*^9, 
   3.6175491135695877`*^9, 3.617549200989252*^9, {3.6175492454401207`*^9, 
   3.6175492694900827`*^9}, 3.6175663569390993`*^9, 3.61756644157486*^9, {
   3.617567033441682*^9, 3.617567059231935*^9}, 3.617567310102414*^9, 
   3.61756734678167*^9, {3.617567453810603*^9, 3.617567473490052*^9}, 
   3.617567596351552*^9, {3.617567631375854*^9, 3.617567647590433*^9}, {
   3.6175676821422243`*^9, 3.617567694911129*^9}, {3.617753617627562*^9, 
   3.617753644460723*^9}, 3.6177536916407213`*^9}],

Cell[BoxData["9"], "Print",
 CellChangeTimes->{
  3.617311797884185*^9, {3.617312108286722*^9, 3.61731211936653*^9}, 
   3.6173177614496527`*^9, 3.617318530813828*^9, 3.6173187901986513`*^9, {
   3.617318841020049*^9, 3.617318864331521*^9}, 3.6173192847796497`*^9, 
   3.617319580854314*^9, 3.617484377288053*^9, 3.6174844594163523`*^9, 
   3.617485746551178*^9, 3.617485788782051*^9, 3.617496124792397*^9, 
   3.6174961705141573`*^9, 3.61749689476445*^9, 3.617496926938401*^9, 
   3.617497152508601*^9, {3.617497566362054*^9, 3.617497585562904*^9}, 
   3.617498880843257*^9, 3.617499320932763*^9, {3.617499351888439*^9, 
   3.6174993900281267`*^9}, {3.617499440914789*^9, 3.617499459758217*^9}, 
   3.61749958422679*^9, 3.617499622456358*^9, 3.617499735478382*^9, 
   3.617499829865987*^9, 3.617499870810858*^9, {3.617500018760387*^9, 
   3.6175000421328707`*^9}, 3.6175445422156553`*^9, 3.61754459763244*^9, {
   3.617544660867381*^9, 3.617544686350973*^9}, 3.617549033049707*^9, 
   3.6175491135695877`*^9, 3.617549200989252*^9, {3.6175492454401207`*^9, 
   3.6175492694900827`*^9}, 3.6175663569390993`*^9, 3.61756644157486*^9, {
   3.617567033441682*^9, 3.617567059231935*^9}, 3.617567310102414*^9, 
   3.61756734678167*^9, {3.617567453810603*^9, 3.617567473490052*^9}, 
   3.617567596351552*^9, {3.617567631375854*^9, 3.617567647590433*^9}, {
   3.6175676821422243`*^9, 3.617567694911129*^9}, {3.617753617627562*^9, 
   3.617753644460723*^9}, 3.617753691644299*^9}]
}, Open  ]]
}, Open  ]],

Cell[BoxData[
 RowBox[{
  RowBox[{"SOL", "=", "1"}], ";"}]], "Input",
 CellChangeTimes->{{3.6174997813873777`*^9, 3.617499783253519*^9}, {
  3.617549147591283*^9, 3.617549147688905*^9}}],

Cell[BoxData[{
 RowBox[{
  RowBox[{
   RowBox[{"PPVz", "[", "i_", "]"}], ":=", 
   RowBox[{
    RowBox[{"f", "[", 
     RowBox[{"1", ",", "i"}], "]"}], "/", 
    RowBox[{"(", 
     RowBox[{
      RowBox[{"f", "[", 
       RowBox[{"1", ",", "i"}], "]"}], "+", 
      RowBox[{"f", "[", 
       RowBox[{"2", ",", "i"}], "]"}]}], ")"}]}]}], 
  ";"}], "\[IndentingNewLine]", 
 RowBox[{
  RowBox[{"pz", "=", 
   RowBox[{
    RowBox[{"Table", "[", 
     RowBox[{
      RowBox[{"PPVz", "[", "i", "]"}], ",", 
      RowBox[{"{", 
       RowBox[{"i", ",", 
        RowBox[{"-", "M"}], ",", "M"}], "}"}]}], "]"}], "/.", 
    RowBox[{"solsZ", "[", 
     RowBox[{"[", "SOL", "]"}], "]"}]}]}], ";"}], "\[IndentingNewLine]", 
 RowBox[{
  RowBox[{"pT", "=", 
   RowBox[{
    RowBox[{"Table", "[", 
     RowBox[{
      RowBox[{"f", "[", 
       RowBox[{"1", ",", "i"}], "]"}], ",", 
      RowBox[{"{", 
       RowBox[{"i", ",", 
        RowBox[{"-", "M"}], ",", "M"}], "}"}]}], "]"}], "/.", 
    RowBox[{"solsZ", "[", 
     RowBox[{"[", "SOL", "]"}], "]"}]}]}], ";"}], "\[IndentingNewLine]", 
 RowBox[{
  RowBox[{"pT", "=", 
   RowBox[{"pT", "/", 
    RowBox[{"Total", "[", "pT", "]"}]}]}], ";"}], "\[IndentingNewLine]", 
 RowBox[{
  RowBox[{"pF", "=", 
   RowBox[{
    RowBox[{"Table", "[", 
     RowBox[{
      RowBox[{"f", "[", 
       RowBox[{"2", ",", "i"}], "]"}], ",", 
      RowBox[{"{", 
       RowBox[{"i", ",", 
        RowBox[{"-", "M"}], ",", "M"}], "}"}]}], "]"}], "/.", 
    RowBox[{"solsZ", "[", 
     RowBox[{"[", "SOL", "]"}], "]"}]}]}], ";"}], "\[IndentingNewLine]", 
 RowBox[{
  RowBox[{"pF", "=", 
   RowBox[{"pF", "/", 
    RowBox[{"Total", "[", "pF", "]"}]}]}], ";"}], "\[IndentingNewLine]", 
 RowBox[{
  RowBox[{"pALL", "=", 
   RowBox[{
    RowBox[{"Table", "[", 
     RowBox[{
      RowBox[{
       RowBox[{"f", "[", 
        RowBox[{"1", ",", "i"}], "]"}], "+", 
       RowBox[{"f", "[", 
        RowBox[{"2", ",", "i"}], "]"}]}], ",", 
      RowBox[{"{", 
       RowBox[{"i", ",", 
        RowBox[{"-", "M"}], ",", "M"}], "}"}]}], "]"}], "/.", 
    RowBox[{"solsZ", "[", 
     RowBox[{"[", "SOL", "]"}], "]"}]}]}], ";"}]}], "Input",
 CellChangeTimes->{{3.617286188846534*^9, 3.617286209780211*^9}, {
   3.617286255449349*^9, 3.617286306779998*^9}, {3.617286648507901*^9, 
   3.617286677312353*^9}, 3.617289286590725*^9, {3.6172893196249533`*^9, 
   3.617289319740157*^9}, {3.617293255666215*^9, 3.617293260158224*^9}, {
   3.617294016607607*^9, 3.617294049068118*^9}, {3.617309267018202*^9, 
   3.6173092980732*^9}, {3.617309334033956*^9, 3.6173093342577353`*^9}, {
   3.617309365031383*^9, 3.61730937999795*^9}, {3.617311824312045*^9, 
   3.6173118357917*^9}, {3.6173177879043417`*^9, 3.6173177880229387`*^9}, {
   3.617318537160562*^9, 3.6173185376250143`*^9}, {3.617318654151227*^9, 
   3.617318660734221*^9}, {3.617318796820917*^9, 3.617318797027567*^9}, {
   3.61731929034678*^9, 3.617319299299572*^9}, {3.617320756987152*^9, 
   3.617320790133093*^9}, {3.617484427606781*^9, 3.6174844290817432`*^9}}],

Cell[CellGroupData[{

Cell[BoxData[
 RowBox[{"ListPlot", "[", 
  RowBox[{
   RowBox[{"{", 
    RowBox[{"pz", ",", "pT", ",", "pF"}], "}"}], ",", 
   RowBox[{"DataRange", "\[Rule]", 
    RowBox[{"{", 
     RowBox[{
      RowBox[{"-", "M"}], ",", "M"}], "}"}]}], ",", 
   RowBox[{"Joined", "\[Rule]", "True"}], ",", 
   RowBox[{"PlotRange", "\[Rule]", 
    RowBox[{"{", 
     RowBox[{"All", ",", 
      RowBox[{"{", 
       RowBox[{"0", ",", "1.05"}], "}"}]}], "}"}]}], ",", 
   RowBox[{"Frame", "\[Rule]", "True"}], ",", 
   RowBox[{"Filling", "\[Rule]", "Axis"}], ",", 
   RowBox[{"PlotMarkers", "\[Rule]", 
    RowBox[{"{", 
     RowBox[{"\"\<\[FilledSmallCircle]\>\"", ",", " ", "12"}], "}"}]}], ",", 
   RowBox[{"FrameStyle", "\[Rule]", 
    RowBox[{"(", 
     RowBox[{"FontSize", "\[Rule]", "12"}], ")"}]}], ",", 
   RowBox[{"PlotStyle", "\[Rule]", 
    RowBox[{"{", 
     RowBox[{
      RowBox[{"Hue", "[", 
       RowBox[{"0.55", ",", "0.7", ",", "0.8"}], "]"}], ",", "Orange", ",", 
      "Gray"}], "}"}]}], ",", 
   RowBox[{"FrameTicks", "\[Rule]", 
    RowBox[{"{", 
     RowBox[{
      RowBox[{"Table", "[", 
       RowBox[{"i", ",", 
        RowBox[{"{", 
         RowBox[{"i", ",", 
          RowBox[{"-", "M"}], ",", "M", ",", "2"}], "}"}]}], "]"}], ",", 
      RowBox[{"{", 
       RowBox[{
       "0", ",", "0.1", ",", "0.3", ",", "0.5", ",", "0.7", ",", "0.9", ",", 
        "1"}], "}"}], ",", 
      RowBox[{"{", "}"}], ",", 
      RowBox[{"{", "}"}]}], "}"}]}], ",", 
   RowBox[{"AspectRatio", "\[Rule]", "0.7"}], ",", 
   RowBox[{"ImageSize", "\[Rule]", "250"}]}], "]"}]], "Input",
 CellChangeTimes->{{3.617484527898149*^9, 3.617484532170499*^9}, {
  3.617484566101797*^9, 3.617484566205332*^9}, {3.617493325262689*^9, 
  3.617493407017865*^9}, {3.617493488213325*^9, 3.617493540796658*^9}, {
  3.6174952620120153`*^9, 3.617495267769084*^9}, {3.6174954520258827`*^9, 
  3.617495454497911*^9}, {3.617495561762706*^9, 3.6174955778102407`*^9}, {
  3.6174964536217813`*^9, 3.617496470508821*^9}, {3.617565967143215*^9, 
  3.6175659896851397`*^9}, {3.61756602531809*^9, 3.617566060806274*^9}, {
  3.617566094325428*^9, 3.617566110731229*^9}}],

Cell[BoxData[
 GraphicsBox[{{}, {{{}, 
     {Hue[0.55, 0.7, 0.8], Opacity[0.2], EdgeForm[None], 
      GraphicsGroupBox[
       PolygonBox[{{-5., 4.782097659101212*^-6}, {-5., 0.}, {5., 0.}, {5., 
        0.9999889337131359}, {4., 0.9994503804965098}, {3., 
        0.9863335952717093}, {2., 0.7902125709142667}, {1., 
        0.1722257143019225}, {0., 0.046653625067104944`}, {-1., 
        0.00961083172447809}, {-2., 0.0022798085328050166`}, {-3., 
        0.0005342292154012417}, {-4., 0.0001053409658296614}}]]}, {}, 
     {RGBColor[1, 0.5, 0], Opacity[0.2], EdgeForm[None], 
      GraphicsGroupBox[
       PolygonBox[{{-5., 0.00001370955935279054}, {-5., 0.}, {5., 0.}, {5., 
        0.3330712601574494}, {4., 0.14828263112363782`}, {3., 
        0.13102993453837086`}, {2., 0.15229353063491383`}, {1., 
        0.1873368095607959}, {0., 0.03795424541389626}, {-1., 
        0.008017194010619283}, {-2., 0.001611092881136358}, {-3., 
        0.0003240495727199412}, {-4., 0.00006554254710749308}}]]}, {}, 
     {GrayLevel[0.5], Opacity[0.2], EdgeForm[None], 
      GraphicsGroupBox[
       PolygonBox[{{-5., 0.39032393755898115`}, {-5., 0.}, {5., 0.}, {5., 
        5.018409517152993*^-7}, {4., 0.000011102311014956187`}, {3., 
        0.0002471856099014104}, {2., 0.005504770146067794}, {1., 
        0.12259119096108982`}, {0., 0.10559610376158347`}, {-1., 
        0.11248367836901486`}, {-2., 0.09599600799127488}, {-3., 
        0.0825418031056319}, {-4., 
        0.08470371834448802}}]]}, {}, {}, {}, {}, {}, {}, {}, {}, {}, {}, {}, \
{}}, {{}, {}, 
     {Hue[0.55, 0.7, 0.8], PointSize[0.019444444444444445`], 
      AbsoluteThickness[1.6], 
      LineBox[{{-5., 4.782097659101212*^-6}, {-4., 
       0.0001053409658296614}, {-3., 0.0005342292154012417}, {-2., 
       0.0022798085328050166`}, {-1., 0.00961083172447809}, {0., 
       0.046653625067104944`}, {1., 0.1722257143019225}, {2., 
       0.7902125709142667}, {3., 0.9863335952717093}, {4., 
       0.9994503804965098}, {5., 0.9999889337131359}}]}, 
     {RGBColor[1, 0.5, 0], PointSize[0.019444444444444445`], 
      AbsoluteThickness[1.6], 
      LineBox[{{-5., 0.00001370955935279054}, {-4., 
       0.00006554254710749308}, {-3., 0.0003240495727199412}, {-2., 
       0.001611092881136358}, {-1., 0.008017194010619283}, {0., 
       0.03795424541389626}, {1., 0.1873368095607959}, {2., 
       0.15229353063491383`}, {3., 0.13102993453837086`}, {4., 
       0.14828263112363782`}, {5., 0.3330712601574494}}]}, 
     {GrayLevel[0.5], PointSize[0.019444444444444445`], AbsoluteThickness[
      1.6], LineBox[{{-5., 0.39032393755898115`}, {-4., 
       0.08470371834448802}, {-3., 0.0825418031056319}, {-2., 
       0.09599600799127488}, {-1., 0.11248367836901486`}, {0., 
       0.10559610376158347`}, {1., 0.12259119096108982`}, {2., 
       0.005504770146067794}, {3., 0.0002471856099014104}, {4., 
       0.000011102311014956187`}, {5., 5.018409517152993*^-7}}]}}, {
     {Hue[0.55, 0.7, 0.8], PointSize[0.019444444444444445`], 
      AbsoluteThickness[1.6], GeometricTransformationBox[InsetBox[
        StyleBox["\<\"\[FilledSmallCircle]\"\>",
         StripOnInput->False,
         FontSize->12], {0., 0.}], {{{-5., 4.782097659101212*^-6}}, {{-4., 
       0.0001053409658296614}}, {{-3., 0.0005342292154012417}}, {{-2., 
       0.0022798085328050166`}}, {{-1., 0.00961083172447809}}, {{0., 
       0.046653625067104944`}}, {{1., 0.1722257143019225}}, {{2., 
       0.7902125709142667}}, {{3., 0.9863335952717093}}, {{4., 
       0.9994503804965098}}, {{5., 0.9999889337131359}}}]}, 
     {RGBColor[1, 0.5, 0], PointSize[0.019444444444444445`], 
      AbsoluteThickness[1.6], GeometricTransformationBox[InsetBox[
        StyleBox["\<\"\[FilledSmallCircle]\"\>",
         StripOnInput->False,
         FontSize->12], {0., 0.}], {{{-5., 0.00001370955935279054}}, {{-4., 
       0.00006554254710749308}}, {{-3., 0.0003240495727199412}}, {{-2., 
       0.001611092881136358}}, {{-1., 0.008017194010619283}}, {{0., 
       0.03795424541389626}}, {{1., 0.1873368095607959}}, {{2., 
       0.15229353063491383`}}, {{3., 0.13102993453837086`}}, {{4., 
       0.14828263112363782`}}, {{5., 0.3330712601574494}}}]}, 
     {GrayLevel[0.5], PointSize[0.019444444444444445`], AbsoluteThickness[
      1.6], GeometricTransformationBox[InsetBox[
        StyleBox["\<\"\[FilledSmallCircle]\"\>",
         StripOnInput->False,
         FontSize->12], {0., 0.}], {{{-5., 0.39032393755898115`}}, {{-4., 
       0.08470371834448802}}, {{-3., 0.0825418031056319}}, {{-2., 
       0.09599600799127488}}, {{-1., 0.11248367836901486`}}, {{0., 
       0.10559610376158347`}}, {{1., 0.12259119096108982`}}, {{2., 
       0.005504770146067794}}, {{3., 0.0002471856099014104}}, {{4., 
       0.000011102311014956187`}}, {{5., 5.018409517152993*^-7}}}]}, {}}}, {}},
  AspectRatio->0.7,
  Axes->{True, True},
  AxesLabel->{None, None},
  AxesOrigin->{0, 0},
  DisplayFunction->Identity,
  Frame->{{True, True}, {True, True}},
  FrameLabel->{{None, None}, {None, None}},
  FrameStyle->(FontSize -> 12),
  FrameTicks->{{{{0, 
       FormBox["0", TraditionalForm]}, {0.1, 
       FormBox["0.1`", TraditionalForm]}, {0.3, 
       FormBox["0.3`", TraditionalForm]}, {0.5, 
       FormBox["0.5`", TraditionalForm]}, {0.7, 
       FormBox["0.7`", TraditionalForm]}, {0.9, 
       FormBox["0.9`", TraditionalForm]}, {1, 
       FormBox["1", TraditionalForm]}}, {}}, {{{-5, 
       FormBox[
        RowBox[{"-", "5"}], TraditionalForm]}, {-3, 
       FormBox[
        RowBox[{"-", "3"}], TraditionalForm]}, {-1, 
       FormBox[
        RowBox[{"-", "1"}], TraditionalForm]}, {1, 
       FormBox["1", TraditionalForm]}, {3, 
       FormBox["3", TraditionalForm]}, {5, 
       FormBox["5", TraditionalForm]}}, {}}},
  GridLines->{None, None},
  GridLinesStyle->Directive[
    GrayLevel[0.5, 0.4]],
  ImageSize->250,
  Method->{},
  PlotRange->{{-5., 5.}, {0, 1.05}},
  PlotRangeClipping->True,
  PlotRangePadding->{{
     Scaled[0.02], 
     Scaled[0.02]}, {0, 0}},
  Ticks->{Automatic, Automatic}]], "Output",
 CellChangeTimes->{{3.6174845403934593`*^9, 3.617484566803754*^9}, 
   3.617485753500371*^9, 3.617485792411704*^9, {3.617493332163007*^9, 
   3.617493407454262*^9}, {3.617493494379628*^9, 3.617493541159791*^9}, {
   3.617495263229145*^9, 3.6174952684830437`*^9}, {3.617495452676153*^9, 
   3.617495454970805*^9}, {3.6174955674556923`*^9, 3.617495578285741*^9}, 
   3.617496174137271*^9, {3.617496455915873*^9, 3.617496470991206*^9}, 
   3.617496897026075*^9, 3.617496929519082*^9, 3.6174971564075327`*^9, {
   3.617497568978943*^9, 3.617497595313431*^9}, 3.6174993922083817`*^9, {
   3.6174994427134*^9, 3.617499461457347*^9}, 3.617499585808617*^9, 
   3.617499623951395*^9, 3.617499785895626*^9, 3.617499834433958*^9, 
   3.61749987422712*^9, {3.61750002326689*^9, 3.617500045426228*^9}, 
   3.617544558634139*^9, 3.617544600311345*^9, {3.6175446633334312`*^9, 
   3.617544688697918*^9}, 3.617549037346806*^9, 3.617549150033619*^9, 
   3.6175492096670427`*^9, {3.617549248602028*^9, 3.617549272136189*^9}, 
   3.617565968570045*^9, {3.617566054687055*^9, 3.617566061138937*^9}, {
   3.61756609500563*^9, 3.617566118429062*^9}, 3.6175663597173033`*^9, 
   3.6175664440700493`*^9, {3.617567036670418*^9, 3.6175670613235083`*^9}, 
   3.617567311675029*^9, 3.6175673487366962`*^9, {3.617567455866418*^9, 
   3.617567476350988*^9}, 3.617567600402087*^9, {3.617567633335648*^9, 
   3.6175676492876043`*^9}, {3.617567684335597*^9, 3.617567697670615*^9}}]
}, Open  ]],

Cell[BoxData[
 RowBox[{"(*", " ", 
  RowBox[{"plot", " ", "combination", " ", "code"}], " ", "*)"}]], "Input",
 CellChangeTimes->{{3.617496784482402*^9, 3.617496794275638*^9}}],

Cell[BoxData[
 RowBox[{
  RowBox[{
   RowBox[{"ComputeSolutions", "[", 
    RowBox[{
    "bx_", ",", "rx_", ",", "rTx_", ",", "Wx_", ",", "Fx_", ",", "Vx_", ",", 
     "Frx_", ",", "Jnx_", ",", "Jrx_", ",", "JRx_", ",", "Mx_", ",", "hx_"}], 
    "]"}], ":=", 
   RowBox[{"Module", "[", "\[IndentingNewLine]", 
    RowBox[{
     RowBox[{"{", 
      RowBox[{
      "subs", ",", "sysZ", ",", "sysZ3", ",", "sss", ",", "sysZT", ",", 
       "sysZF"}], "}"}], ",", "\[IndentingNewLine]", 
     RowBox[{
      RowBox[{
       RowBox[{"fp", "[", 
        RowBox[{"i_", ",", "j_"}], "]"}], ":=", 
       RowBox[{
        RowBox[{"npf3", "[", 
         RowBox[{"i", ",", "j", ",", "Mx", ",", "hx"}], "]"}], "/", "nn"}]}], 
      ";", "\n", 
      RowBox[{"sysZT", "=", 
       RowBox[{"Table", "[", 
        RowBox[{
         RowBox[{
          RowBox[{"fp", "[", 
           RowBox[{"1", ",", "i"}], "]"}], "\[Equal]", 
          RowBox[{"f", "[", 
           RowBox[{"1", ",", "i"}], "]"}]}], ",", 
         RowBox[{"{", 
          RowBox[{"i", ",", 
           RowBox[{"-", "Mx"}], ",", "Mx"}], "}"}]}], "]"}]}], ";", 
      "\[IndentingNewLine]", 
      RowBox[{"sysZF", "=", 
       RowBox[{"Table", "[", 
        RowBox[{
         RowBox[{
          RowBox[{"fp", "[", 
           RowBox[{"2", ",", "i"}], "]"}], "\[Equal]", 
          RowBox[{"f", "[", 
           RowBox[{"2", ",", "i"}], "]"}]}], ",", 
         RowBox[{"{", 
          RowBox[{"i", ",", 
           RowBox[{"-", "Mx"}], ",", "Mx"}], "}"}]}], "]"}]}], ";", "\n", 
      RowBox[{"sysZ", "=", 
       RowBox[{"Flatten", "[", 
        RowBox[{"{", 
         RowBox[{"sysZT", ",", "sysZF"}], "}"}], "]"}]}], ";", "\n", 
      RowBox[{"sss", "=", 
       RowBox[{"Flatten", "[", "\[IndentingNewLine]", 
        RowBox[{"{", "\[IndentingNewLine]", 
         RowBox[{
          RowBox[{"Table", "[", 
           RowBox[{
            RowBox[{"f", "[", 
             RowBox[{"1", ",", "i"}], "]"}], ",", 
            RowBox[{"{", 
             RowBox[{"i", ",", 
              RowBox[{"-", "Mx"}], ",", "Mx"}], "}"}]}], "]"}], ",", 
          "\[IndentingNewLine]", 
          RowBox[{"Table", "[", 
           RowBox[{
            RowBox[{"f", "[", 
             RowBox[{"2", ",", "i"}], "]"}], ",", 
            RowBox[{"{", 
             RowBox[{"i", ",", 
              RowBox[{"-", "Mx"}], ",", "Mx"}], "}"}]}], "]"}]}], 
         "\[IndentingNewLine]", "}"}], "]"}]}], ";", "\n", 
      RowBox[{"subs", "=", 
       RowBox[{"{", 
        RowBox[{
         RowBox[{"b", "\[Rule]", "bx"}], ",", 
         RowBox[{"r", "\[Rule]", "rx"}], ",", 
         RowBox[{"rT", "\[Rule]", "rTx"}], ",", 
         RowBox[{"W", "\[Rule]", "Wx"}], ",", 
         RowBox[{"F", "\[Rule]", "Fx"}], ",", 
         RowBox[{"V", "\[Rule]", "Vx"}], ",", 
         RowBox[{"Fr", "\[Rule]", "Frx"}], ",", 
         RowBox[{"Jn", "\[Rule]", "Jnx"}], ",", 
         RowBox[{"Jr", "\[Rule]", "Jrx"}], ",", 
         RowBox[{"JR", "\[Rule]", "JRx"}]}], "}"}]}], ";", "\n", 
      RowBox[{"sysZ3", "=", 
       RowBox[{"Simplify", "[", 
        RowBox[{
         RowBox[{"sysZ", "/.", "subs"}], ",", 
         RowBox[{"{", 
          RowBox[{
           RowBox[{"n", "\[Equal]", "1"}], ",", 
           RowBox[{"a", "\[Equal]", "1"}]}], "}"}]}], "]"}]}], ";", "\n", 
      RowBox[{"solsZ", "=", 
       RowBox[{"NSolve", "[", 
        RowBox[{"sysZ3", ",", "sss", ",", "50"}], "]"}]}], ";", "\n", 
      RowBox[{"SOL", "=", "0"}], ";", "\[IndentingNewLine]", 
      RowBox[{"For", "[", 
       RowBox[{
        RowBox[{"i", "=", "1"}], ",", 
        RowBox[{"i", "\[LessEqual]", 
         RowBox[{"Length", "[", "solsZ", "]"}]}], ",", 
        RowBox[{"i", "++"}], ",", "\[IndentingNewLine]", 
        RowBox[{
         RowBox[{"xx", "=", 
          RowBox[{"(", 
           RowBox[{"sss", "/.", 
            RowBox[{"solsZ", "[", 
             RowBox[{"[", "i", "]"}], "]"}]}], ")"}]}], ";", 
         "\[IndentingNewLine]", 
         RowBox[{"If", "[", 
          RowBox[{
           RowBox[{"MatchQ", "[", 
            RowBox[{"xx", ",", 
             RowBox[{"{", 
              RowBox[{"__", "?", "Positive"}], "}"}]}], "]"}], ",", 
           RowBox[{"SOL", "=", "i"}]}], "]"}], ";", "\[IndentingNewLine]", 
         RowBox[{"Print", "[", 
          RowBox[{"i", ",", 
           RowBox[{"MatchQ", "[", 
            RowBox[{"xx", ",", 
             RowBox[{"{", 
              RowBox[{"__", "?", "Positive"}], "}"}]}], "]"}]}], "]"}]}]}], 
       "\[IndentingNewLine]", "]"}], ";", "\[IndentingNewLine]", 
      RowBox[{"Return", "[", 
       RowBox[{"solsZ", "[", 
        RowBox[{"[", "SOL", "]"}], "]"}], "]"}], ";"}]}], 
    "\[IndentingNewLine]", "]"}]}], ";"}]], "Input",
 CellChangeTimes->{{3.6177197943458652`*^9, 3.617719817298164*^9}, {
   3.6177200573280907`*^9, 3.617720313103953*^9}, {3.6177203570748034`*^9, 
   3.61772035741146*^9}, 3.617720399877442*^9, {3.6177204713012238`*^9, 
   3.6177204720535097`*^9}, {3.617720675940527*^9, 3.617720704043728*^9}, {
   3.6177207602726593`*^9, 3.617720820592617*^9}, {3.617753822040353*^9, 
   3.617753838953396*^9}}],

Cell[BoxData[
 RowBox[{
  RowBox[{
   RowBox[{"ComputePTF", "[", "solutions_", "]"}], ":=", 
   "\[IndentingNewLine]", 
   RowBox[{"Module", "[", 
    RowBox[{
     RowBox[{"{", 
      RowBox[{"M", ",", "pz", ",", "pT", ",", "pF", ",", "pA"}], "}"}], ",", 
     "\[IndentingNewLine]", 
     RowBox[{
      RowBox[{"M", "=", 
       RowBox[{
        RowBox[{"(", 
         RowBox[{
          RowBox[{
           RowBox[{"Length", "[", "solutions", "]"}], "/", "2"}], "-", "1"}], 
         ")"}], "/", "2"}]}], ";", "\[IndentingNewLine]", 
      RowBox[{
       RowBox[{"PPVz", "[", "i_", "]"}], ":=", 
       RowBox[{
        RowBox[{"f", "[", 
         RowBox[{"1", ",", "i"}], "]"}], "/", 
        RowBox[{"(", 
         RowBox[{
          RowBox[{"f", "[", 
           RowBox[{"1", ",", "i"}], "]"}], "+", 
          RowBox[{"f", "[", 
           RowBox[{"2", ",", "i"}], "]"}]}], ")"}]}]}], ";", 
      "\[IndentingNewLine]", 
      RowBox[{"pz", "=", 
       RowBox[{
        RowBox[{"Table", "[", 
         RowBox[{
          RowBox[{"PPVz", "[", "i", "]"}], ",", 
          RowBox[{"{", 
           RowBox[{"i", ",", 
            RowBox[{"-", "M"}], ",", "M"}], "}"}]}], "]"}], "/.", 
        "solutions"}]}], ";", "\[IndentingNewLine]", 
      RowBox[{"pT", "=", 
       RowBox[{
        RowBox[{"Table", "[", 
         RowBox[{
          RowBox[{"f", "[", 
           RowBox[{"1", ",", "i"}], "]"}], ",", 
          RowBox[{"{", 
           RowBox[{"i", ",", 
            RowBox[{"-", "M"}], ",", "M"}], "}"}]}], "]"}], "/.", 
        "solutions"}]}], ";", "\[IndentingNewLine]", 
      RowBox[{"pT", "=", 
       RowBox[{"pT", "/", 
        RowBox[{"Total", "[", "pT", "]"}]}]}], ";", "\[IndentingNewLine]", 
      RowBox[{"pF", "=", 
       RowBox[{
        RowBox[{"Table", "[", 
         RowBox[{
          RowBox[{"f", "[", 
           RowBox[{"2", ",", "i"}], "]"}], ",", 
          RowBox[{"{", 
           RowBox[{"i", ",", 
            RowBox[{"-", "M"}], ",", "M"}], "}"}]}], "]"}], "/.", 
        "solutions"}]}], ";", "\[IndentingNewLine]", 
      RowBox[{"pF", "=", 
       RowBox[{"pF", "/", 
        RowBox[{"Total", "[", "pF", "]"}]}]}], ";", "\[IndentingNewLine]", 
      RowBox[{"pA", "=", 
       RowBox[{
        RowBox[{"Table", "[", 
         RowBox[{
          RowBox[{
           RowBox[{"f", "[", 
            RowBox[{"1", ",", "i"}], "]"}], "+", 
           RowBox[{"f", "[", 
            RowBox[{"2", ",", "i"}], "]"}]}], ",", 
          RowBox[{"{", 
           RowBox[{"i", ",", 
            RowBox[{"-", "M"}], ",", "M"}], "}"}]}], "]"}], "/.", 
        "solutions"}]}], ";", "\[IndentingNewLine]", 
      RowBox[{"Return", "[", 
       RowBox[{"{", 
        RowBox[{"pz", ",", "pT", ",", "pF", ",", "pA"}], "}"}], "]"}], 
      ";"}]}], "\[IndentingNewLine]", "]"}]}], ";"}]], "Input",
 CellChangeTimes->{{3.617720904650387*^9, 3.6177210636125107`*^9}, {
  3.617721233530477*^9, 3.617721265250166*^9}}],

Cell[CellGroupData[{

Cell[BoxData[
 RowBox[{"psave", "=", 
  RowBox[{"Table", "[", 
   RowBox[{"0", ",", 
    RowBox[{"{", 
     RowBox[{"i", ",", "1", ",", "3"}], "}"}], ",", 
    RowBox[{"{", 
     RowBox[{"j", ",", "1", ",", "3"}], "}"}]}], "]"}]}]], "Input",
 CellChangeTimes->{{3.61749658658738*^9, 3.617496635115398*^9}}],

Cell[BoxData[
 RowBox[{"{", 
  RowBox[{
   RowBox[{"{", 
    RowBox[{"0", ",", "0", ",", "0"}], "}"}], ",", 
   RowBox[{"{", 
    RowBox[{"0", ",", "0", ",", "0"}], "}"}], ",", 
   RowBox[{"{", 
    RowBox[{"0", ",", "0", ",", "0"}], "}"}]}], "}"}]], "Output",
 CellChangeTimes->{3.6174966369042263`*^9, 3.617496726613023*^9, 
  3.6174994470743847`*^9}]
}, Open  ]],

Cell[CellGroupData[{

Cell[BoxData[{
 RowBox[{
  RowBox[{"sz1", "=", 
   RowBox[{"ComputeSolutions", "[", 
    RowBox[{
     RowBox[{"1", "/", "1000"}], ",", 
     RowBox[{"3", "/", "10"}], ",", "0", ",", 
     RowBox[{"8", "/", "10"}], ",", 
     RowBox[{"1", "/", "20"}], ",", 
     RowBox[{"8", "/", "10"}], ",", 
     RowBox[{"1", "/", "20"}], ",", 
     RowBox[{"1", "/", "100"}], ",", 
     RowBox[{"1", "/", "2"}], ",", "1", ",", "5", ",", 
     RowBox[{"{", 
      RowBox[{"0", ",", "1", ",", "2"}], "}"}]}], "]"}]}], 
  ";"}], "\[IndentingNewLine]", 
 RowBox[{
  RowBox[{"sz2", "=", 
   RowBox[{"ComputeSolutions", "[", 
    RowBox[{
     RowBox[{"1", "/", "1000"}], ",", 
     RowBox[{"3", "/", "10"}], ",", "0", ",", 
     RowBox[{"8", "/", "10"}], ",", 
     RowBox[{"1", "/", "20"}], ",", 
     RowBox[{"8", "/", "10"}], ",", 
     RowBox[{"1", "/", "20"}], ",", 
     RowBox[{"1", "/", "100"}], ",", "1", ",", 
     RowBox[{"1", "/", "2"}], ",", "5", ",", 
     RowBox[{"{", 
      RowBox[{"0", ",", "1", ",", "2"}], "}"}]}], "]"}]}], 
  ";"}], "\[IndentingNewLine]", 
 RowBox[{
  RowBox[{"pz1", "=", 
   RowBox[{"ComputePTF", "[", "sz1", "]"}]}], ";"}], "\[IndentingNewLine]", 
 RowBox[{
  RowBox[{"pz2", "=", 
   RowBox[{"ComputePTF", "[", "sz2", "]"}]}], ";"}]}], "Input",
 CellChangeTimes->{{3.617720412647913*^9, 3.617720452203293*^9}, {
   3.617720958410664*^9, 3.6177209592490883`*^9}, {3.6177213313800983`*^9, 
   3.617721368863312*^9}, {3.617721574786747*^9, 3.6177215772176027`*^9}, {
   3.617721670851185*^9, 3.617721672272725*^9}, {3.6177217528052177`*^9, 
   3.617721760646785*^9}, 3.6177218270044928`*^9, {3.617722352512245*^9, 
   3.6177223955350437`*^9}, {3.617722500827076*^9, 3.617722501122658*^9}, {
   3.617722554163781*^9, 3.617722554524169*^9}, {3.6177226187259417`*^9, 
   3.617722638197583*^9}, {3.6177227368987637`*^9, 3.6177227551295958`*^9}, {
   3.617722826995644*^9, 3.6177228271707487`*^9}, {3.617722870773019*^9, 
   3.617722880108117*^9}, {3.617723214367427*^9, 3.617723214669202*^9}, {
   3.617723729439436*^9, 3.617723735603834*^9}, {3.61772390060845*^9, 
   3.617723918104343*^9}, {3.617724006944552*^9, 3.617724027715*^9}, {
   3.6177240600039463`*^9, 3.617724063147472*^9}, {3.6177276495872*^9, 
   3.6177276521805267`*^9}, {3.617729748462249*^9, 3.617729758149428*^9}, {
   3.6177298090468073`*^9, 3.6177298239858627`*^9}, {3.617729880968616*^9, 
   3.617729938518098*^9}, {3.617730130944845*^9, 3.617730136814371*^9}, {
   3.617730245570643*^9, 3.617730249353437*^9}, {3.6177307312132597`*^9, 
   3.617730733902996*^9}, {3.6177307738421783`*^9, 3.617730848569982*^9}, {
   3.617732807503413*^9, 3.6177328362316923`*^9}, 3.6177335021739397`*^9, {
   3.6177341300744467`*^9, 3.6177341553590508`*^9}, {3.617738682574058*^9, 
   3.617738711012925*^9}, {3.61773882620193*^9, 3.617738840591825*^9}, {
   3.617753144737187*^9, 3.617753178335951*^9}, {3.617753313858281*^9, 
   3.6177533148109503`*^9}, {3.617753706256309*^9, 3.617753709337886*^9}, {
   3.6177541969070663`*^9, 3.617754199828558*^9}, {3.617754272953854*^9, 
   3.617754275425311*^9}, {3.6177543352218103`*^9, 3.617754336933855*^9}, {
   3.617754410138461*^9, 3.617754412924385*^9}, {3.617806043583428*^9, 
   3.617806131601989*^9}, {3.6178061642117443`*^9, 3.617806168331194*^9}, {
   3.6178062989046993`*^9, 3.617806303152152*^9}, {3.617806419797243*^9, 
   3.6178064240042048`*^9}, {3.61781512319825*^9, 3.617815123307789*^9}, {
   3.6178151714380293`*^9, 3.6178151724209633`*^9}, {3.61781521200528*^9, 
   3.617815225981504*^9}, {3.617815329373579*^9, 3.61781533112773*^9}, {
   3.617827779774522*^9, 3.617827780043623*^9}, {3.617827858660556*^9, 
   3.617827859067617*^9}, {3.617827899581394*^9, 3.6178279024684134`*^9}, {
   3.617828000420101*^9, 3.617828013659946*^9}, {3.6178280503746157`*^9, 
   3.61782807755789*^9}, {3.617881652788715*^9, 3.617881706426033*^9}, {
   3.617881756928904*^9, 3.617881757221179*^9}, {3.61788203811021*^9, 
   3.617882041791395*^9}, {3.617882349052642*^9, 3.617882350259322*^9}}],

Cell[CellGroupData[{

Cell[BoxData[
 InterpretationBox[
  RowBox[{"1", "\[InvisibleSpace]", "True"}],
  SequenceForm[1, True],
  Editable->False]], "Print",
 CellChangeTimes->{
  3.617721375383419*^9, 3.617721579833714*^9, 3.617721762003728*^9, 
   3.617721828448888*^9, 3.61772236147751*^9, 3.617722397012149*^9, 
   3.6177225559378443`*^9, {3.617722623202242*^9, 3.617722639376141*^9}, {
   3.6177227497638607`*^9, 3.617722756573593*^9}, 3.6177228285163603`*^9, 
   3.6177228814403048`*^9, 3.617723218028298*^9, 3.617723743688491*^9, {
   3.617723903906047*^9, 3.617723920191545*^9}, {3.617724011899858*^9, 
   3.617724029228098*^9}, 3.6177240646213093`*^9, 3.6177276538535433`*^9, {
   3.617729749875156*^9, 3.617729759401135*^9}, {3.617729814028956*^9, 
   3.617729825777165*^9}, {3.617729884607881*^9, 3.6177299401833763`*^9}, 
   3.617730139299738*^9, 3.617730251059965*^9, 3.617730735400762*^9, {
   3.617730776689908*^9, 3.617730849843895*^9}, {3.617732816956036*^9, 
   3.6177328375311127`*^9}, 3.617733503858081*^9, {3.617734135205554*^9, 
   3.617734157763315*^9}, {3.6177386842285843`*^9, 3.617738712280861*^9}, {
   3.617738833334433*^9, 3.617738842042458*^9}, {3.61775316540733*^9, 
   3.6177531810228577`*^9}, 3.617753321162698*^9, 3.617753715855586*^9, 
   3.617753882659511*^9, 3.6177542115027027`*^9, 3.617754286168166*^9, 
   3.617754338969871*^9, 3.617754414403727*^9, {3.6178060751910477`*^9, 
   3.617806133147574*^9}, 3.6178061697654037`*^9, 3.6178063119660997`*^9, 
   3.6178064458677807`*^9, 3.617815133727042*^9, 3.617815174120182*^9, {
   3.6178152180647173`*^9, 3.617815239376889*^9}, 3.6178153395679913`*^9, 
   3.617827790119297*^9, 3.617827869852751*^9, 3.6178279039297256`*^9, {
   3.617828002180862*^9, 3.617828021083633*^9}, {3.61788167618825*^9, 
   3.617881708537425*^9}, 3.61788175898941*^9, 3.6178820442956953`*^9, 
   3.617882351764741*^9}],

Cell[BoxData[
 InterpretationBox[
  RowBox[{"1", "\[InvisibleSpace]", "True"}],
  SequenceForm[1, True],
  Editable->False]], "Print",
 CellChangeTimes->{
  3.617721375383419*^9, 3.617721579833714*^9, 3.617721762003728*^9, 
   3.617721828448888*^9, 3.61772236147751*^9, 3.617722397012149*^9, 
   3.6177225559378443`*^9, {3.617722623202242*^9, 3.617722639376141*^9}, {
   3.6177227497638607`*^9, 3.617722756573593*^9}, 3.6177228285163603`*^9, 
   3.6177228814403048`*^9, 3.617723218028298*^9, 3.617723743688491*^9, {
   3.617723903906047*^9, 3.617723920191545*^9}, {3.617724011899858*^9, 
   3.617724029228098*^9}, 3.6177240646213093`*^9, 3.6177276538535433`*^9, {
   3.617729749875156*^9, 3.617729759401135*^9}, {3.617729814028956*^9, 
   3.617729825777165*^9}, {3.617729884607881*^9, 3.6177299401833763`*^9}, 
   3.617730139299738*^9, 3.617730251059965*^9, 3.617730735400762*^9, {
   3.617730776689908*^9, 3.617730849843895*^9}, {3.617732816956036*^9, 
   3.6177328375311127`*^9}, 3.617733503858081*^9, {3.617734135205554*^9, 
   3.617734157763315*^9}, {3.6177386842285843`*^9, 3.617738712280861*^9}, {
   3.617738833334433*^9, 3.617738842042458*^9}, {3.61775316540733*^9, 
   3.6177531810228577`*^9}, 3.617753321162698*^9, 3.617753715855586*^9, 
   3.617753882659511*^9, 3.6177542115027027`*^9, 3.617754286168166*^9, 
   3.617754338969871*^9, 3.617754414403727*^9, {3.6178060751910477`*^9, 
   3.617806133147574*^9}, 3.6178061697654037`*^9, 3.6178063119660997`*^9, 
   3.6178064458677807`*^9, 3.617815133727042*^9, 3.617815174120182*^9, {
   3.6178152180647173`*^9, 3.617815239376889*^9}, 3.6178153395679913`*^9, 
   3.617827790119297*^9, 3.617827869852751*^9, 3.6178279039297256`*^9, {
   3.617828002180862*^9, 3.617828021083633*^9}, {3.61788167618825*^9, 
   3.617881708537425*^9}, 3.61788175898941*^9, 3.6178820442956953`*^9, 
   3.61788235277742*^9}]
}, Open  ]]
}, Open  ]],

Cell[CellGroupData[{

Cell[BoxData[{
 RowBox[{
  RowBox[{
   RowBox[{"psave", "[", 
    RowBox[{"[", 
     RowBox[{"1", ",", "1"}], "]"}], "]"}], "=", 
   RowBox[{"pz1", "[", 
    RowBox[{"[", "1", "]"}], "]"}]}], ";"}], "\[IndentingNewLine]", 
 RowBox[{
  RowBox[{
   RowBox[{"psave", "[", 
    RowBox[{"[", 
     RowBox[{"1", ",", "2"}], "]"}], "]"}], "=", 
   RowBox[{"pz1", "[", 
    RowBox[{"[", "2", "]"}], "]"}]}], ";"}], "\[IndentingNewLine]", 
 RowBox[{
  RowBox[{
   RowBox[{"psave", "[", 
    RowBox[{"[", 
     RowBox[{"1", ",", "3"}], "]"}], "]"}], "=", 
   RowBox[{"pz1", "[", 
    RowBox[{"[", "3", "]"}], "]"}]}], ";"}], "\[IndentingNewLine]", 
 RowBox[{
  RowBox[{
   RowBox[{"psave", "[", 
    RowBox[{"[", 
     RowBox[{"2", ",", "1"}], "]"}], "]"}], "=", 
   RowBox[{"pz2", "[", 
    RowBox[{"[", "1", "]"}], "]"}]}], ";"}], "\[IndentingNewLine]", 
 RowBox[{
  RowBox[{
   RowBox[{"psave", "[", 
    RowBox[{"[", 
     RowBox[{"2", ",", "2"}], "]"}], "]"}], "=", 
   RowBox[{"pz2", "[", 
    RowBox[{"[", "2", "]"}], "]"}]}], ";"}], "\[IndentingNewLine]", 
 RowBox[{
  RowBox[{
   RowBox[{"psave", "[", 
    RowBox[{"[", 
     RowBox[{"2", ",", "3"}], "]"}], "]"}], "=", 
   RowBox[{"pz2", "[", 
    RowBox[{"[", "3", "]"}], "]"}]}], ";"}], "\[IndentingNewLine]", 
 RowBox[{
  RowBox[{"MyTeal", "=", 
   RowBox[{"Hue", "[", 
    RowBox[{"0.58", ",", "0.7", ",", "0.8"}], "]"}]}], 
  ";"}], "\[IndentingNewLine]", 
 RowBox[{
  RowBox[{"plotlist", "=", 
   RowBox[{"{", "\[IndentingNewLine]", 
    RowBox[{
     RowBox[{"psave", "[", 
      RowBox[{"[", 
       RowBox[{"2", ",", "1"}], "]"}], "]"}], ",", 
     RowBox[{"psave", "[", 
      RowBox[{"[", 
       RowBox[{"2", ",", "2"}], "]"}], "]"}], ",", 
     RowBox[{"psave", "[", 
      RowBox[{"[", 
       RowBox[{"2", ",", "3"}], "]"}], "]"}], ",", "\[IndentingNewLine]", 
     RowBox[{"psave", "[", 
      RowBox[{"[", 
       RowBox[{"1", ",", "1"}], "]"}], "]"}], ",", 
     RowBox[{"psave", "[", 
      RowBox[{"[", 
       RowBox[{"1", ",", "2"}], "]"}], "]"}], ",", 
     RowBox[{"psave", "[", 
      RowBox[{"[", 
       RowBox[{"1", ",", "3"}], "]"}], "]"}]}], "\[IndentingNewLine]", 
    "}"}]}], ";"}], "\[IndentingNewLine]", 
 RowBox[{
  RowBox[{"sty", "=", 
   RowBox[{"{", "\[IndentingNewLine]", 
    RowBox[{
     RowBox[{"Directive", "[", "MyTeal", "]"}], ",", "\[IndentingNewLine]", 
     RowBox[{"Directive", "[", "Orange", "]"}], ",", "\[IndentingNewLine]", 
     RowBox[{"Directive", "[", "Gray", "]"}], ",", "\[IndentingNewLine]", 
     RowBox[{"Directive", "[", 
      RowBox[{"MyTeal", ",", 
       RowBox[{"Opacity", "[", "0.5", "]"}], ",", "Dashed"}], "]"}], ",", 
     "\[IndentingNewLine]", 
     RowBox[{"Directive", "[", 
      RowBox[{"Orange", ",", 
       RowBox[{"Opacity", "[", "0.5", "]"}], ",", "Dashed"}], "]"}], ",", 
     "\[IndentingNewLine]", 
     RowBox[{"Directive", "[", 
      RowBox[{"Gray", ",", 
       RowBox[{"Opacity", "[", "0.5", "]"}], ",", "Dashed"}], "]"}]}], 
    "\[IndentingNewLine]", "}"}]}], ";"}], "\[IndentingNewLine]", 
 RowBox[{
  RowBox[{"pmark", "=", 
   RowBox[{"{", 
    RowBox[{"\"\<\[FilledSmallCircle]\>\"", ",", " ", "12"}], "}"}]}], 
  ";"}], "\[IndentingNewLine]", 
 RowBox[{
  RowBox[{"pmark2", "=", 
   RowBox[{"{", 
    RowBox[{"\"\<\>\"", ",", "6"}], "}"}]}], ";"}], "\[IndentingNewLine]", 
 RowBox[{"ListPlot", "[", 
  RowBox[{"plotlist", ",", 
   RowBox[{"DataRange", "\[Rule]", 
    RowBox[{"{", 
     RowBox[{
      RowBox[{"-", "M"}], ",", "M"}], "}"}]}], ",", 
   RowBox[{"Joined", "\[Rule]", "True"}], ",", 
   RowBox[{"PlotRange", "\[Rule]", 
    RowBox[{"{", 
     RowBox[{"All", ",", 
      RowBox[{"{", 
       RowBox[{"0", ",", "1.05"}], "}"}]}], "}"}]}], ",", 
   RowBox[{"Frame", "\[Rule]", "True"}], ",", 
   RowBox[{"PlotMarkers", "\[Rule]", 
    RowBox[{"{", 
     RowBox[{
     "pmark", ",", "pmark", ",", "pmark", ",", "pmark2", ",", "pmark2", ",", 
      "pmark2"}], "}"}]}], ",", 
   RowBox[{"FrameStyle", "\[Rule]", 
    RowBox[{"(", 
     RowBox[{"FontSize", "\[Rule]", "12"}], ")"}]}], ",", 
   RowBox[{"PlotStyle", "\[Rule]", "sty"}], ",", 
   RowBox[{"FrameTicks", "\[Rule]", 
    RowBox[{"{", 
     RowBox[{
      RowBox[{"Table", "[", 
       RowBox[{"i", ",", 
        RowBox[{"{", 
         RowBox[{"i", ",", 
          RowBox[{"-", "M"}], ",", "M", ",", "2"}], "}"}]}], "]"}], ",", 
      RowBox[{"{", 
       RowBox[{
       "0", ",", "0.1", ",", "0.3", ",", "0.5", ",", "0.7", ",", "0.9", ",", 
        "1"}], "}"}], ",", 
      RowBox[{"{", "}"}], ",", 
      RowBox[{"{", "}"}]}], "}"}]}], ",", 
   RowBox[{"AspectRatio", "\[Rule]", "0.5"}], ",", 
   RowBox[{"ImageSize", "\[Rule]", "250"}]}], "]"}]}], "Input",
 CellChangeTimes->CompressedData["
1:eJwdxT1IAgEABlA5IqQoiCTyZ9FNCRuM6IakS4eGlhwqHKUwGyyiIsPEoVwi
gqNMSZKsoR8KSSIuMgTJpUJLHRpKSSIzuyHTCG7ovhseT2mZMo0TIpFIxsN7
Ue75vlKiLmdXXnCZir9iCZ0QrlgP1I/8Zjqvw+vpej0mXX4jtlti8jT/cGBB
gcUZtw4X2KRw20QPhV1fpAGH3iJhbBhInWG70sdihV5FZPgnw+Qgvv4zmjEn
dbrwUh3pxuqQYhl3MPub2Esz2ziv7Q5g7Zz/Cn/XToQ3eldjwhKvcONNawIv
tsefcMMYrcnyyzyfnXhePXNe5XfuOISLW7Yc7uobKuCjh+A7PvzYLWKbJsti
sefiF8sZkqjxNydHhMscu0b9lKhq1OTH+tT0MU4GI6dY1dRyizlp6Q4zuVGi
n9/nsAr/AxepAsU=
  "]],

Cell[BoxData[
 GraphicsBox[{{}, {{{}, {}, 
     {Hue[0.58, 0.7, 0.8], PointSize[0.016666666666666666`], 
      AbsoluteThickness[1.6], 
      LineBox[{{-5., 0.000013453071087886528`}, {-4., 
       0.00020859704911084713`}, {-3., 0.000603743719078235}, {-2., 
       0.0015900003286046177`}, {-1., 0.004190350987752121}, {0., 
       0.013435175452475466`}, {1., 0.034807290003438095`}, {2., 
       0.5113261602410618}, {3., 0.9691797278735458}, {4., 
       0.9990820036378029}, {5., 0.9999820666575575}}]}, 
     {RGBColor[1, 0.5, 0], PointSize[0.016666666666666666`], 
      AbsoluteThickness[1.6], 
      LineBox[{{-5., 0.0004398481884388111}, {-4., 
       0.0011888345126179149`}, {-3., 0.003522354730783944}, {-2., 
       0.010665008807257273`}, {-1., 0.03244599621270122}, {0., 
       0.09705927231473681}, {1., 0.2945019119970475}, {2., 
       0.19529524927432215`}, {3., 0.13414112113030216`}, {4., 
       0.1061111572220048}, {5., 0.1246292456097874}}]}, 
     {GrayLevel[0.5], PointSize[0.016666666666666666`], AbsoluteThickness[
      1.6], LineBox[{{-5., 0.4411308616804065}, {-4., 
       0.076880209182282}, {-3., 0.07867017166448761}, {-2., 
       0.09035763198085628}, {-1., 0.10403487655488253`}, {0., 
       0.09616371436466431}, {1., 0.11018534972397191`}, {2., 
       0.002518283797076883}, {3., 0.00005755538900695365}, {4., 
       1.3155058667835322`*^-6}, {5., 3.015649827307229*^-8}}]}, 
     {Hue[0.58, 0.7, 0.8], PointSize[0.016666666666666666`], 
      AbsoluteThickness[1.6], Opacity[0.5], Dashing[{Small, Small}], 
      LineBox[{{-5., 1.8272196437946487`*^-8}, {-4., 
       4.2837917229584065`*^-7}, {-3., 3.594259557646506*^-6}, {-2., 
       0.00002627723463860921}, {-1., 0.00019036039158972507`}, {0., 
       0.0014920294694334762`}, {1., 0.01071038339303488}, {2., 
       0.10228630205835695`}, {3., 0.5523031369023237}, {4., 
       0.9458856413234134}, {5., 0.9986045737422967}}]}, 
     {RGBColor[1, 0.5, 0], PointSize[0.016666666666666666`], 
      AbsoluteThickness[1.6], Opacity[0.5], Dashing[{Small, Small}], 
      LineBox[{{-5., 2.6186166122118797`*^-7}, {-4., 
       2.462981316045577*^-6}, {-3., 0.000023534048766384453`}, {-2., 
       0.00022518342013463685`}, {-1., 0.0021549093421214093`}, {0., 
       0.01711640061495654}, {1., 0.16086814195872304`}, {2., 
       0.1348547660650403}, {3., 0.11630748462461935`}, {4., 
       0.13141781809288658`}, {5., 0.4370290369897745}}]}, 
     {GrayLevel[0.5], PointSize[0.016666666666666666`], AbsoluteThickness[
      1.6], Opacity[0.5], Dashing[{Small, Small}], 
      LineBox[{{-5., 0.1933628637814716}, {-4., 0.07757548478365464}, {-3., 
       0.08834410313094071}, {-2., 0.11562114185525846`}, {-1., 
       0.15270795047010444`}, {0., 0.1545533745363622}, {1., 
       0.20048431156687885`}, {2., 0.015969031898617706`}, {3., 
       0.0012720556732339666`}, {4., 0.0001014425247820506}, {5., 
       8.23977869537788*^-6}}]}}, {
     {Hue[0.58, 0.7, 0.8], PointSize[0.016666666666666666`], 
      AbsoluteThickness[1.6], GeometricTransformationBox[InsetBox[
        StyleBox["\<\"\[FilledSmallCircle]\"\>",
         StripOnInput->False,
         FontSize->12], {0., 0.}], {{{-5., 0.000013453071087886528`}}, {{-4., 
       0.00020859704911084713`}}, {{-3., 0.000603743719078235}}, {{-2., 
       0.0015900003286046177`}}, {{-1., 0.004190350987752121}}, {{0., 
       0.013435175452475466`}}, {{1., 0.034807290003438095`}}, {{2., 
       0.5113261602410618}}, {{3., 0.9691797278735458}}, {{4., 
       0.9990820036378029}}, {{5., 0.9999820666575575}}}]}, 
     {RGBColor[1, 0.5, 0], PointSize[0.016666666666666666`], 
      AbsoluteThickness[1.6], GeometricTransformationBox[InsetBox[
        StyleBox["\<\"\[FilledSmallCircle]\"\>",
         StripOnInput->False,
         FontSize->12], {0., 0.}], {{{-5., 0.0004398481884388111}}, {{-4., 
       0.0011888345126179149`}}, {{-3., 0.003522354730783944}}, {{-2., 
       0.010665008807257273`}}, {{-1., 0.03244599621270122}}, {{0., 
       0.09705927231473681}}, {{1., 0.2945019119970475}}, {{2., 
       0.19529524927432215`}}, {{3., 0.13414112113030216`}}, {{4., 
       0.1061111572220048}}, {{5., 0.1246292456097874}}}]}, 
     {GrayLevel[0.5], PointSize[0.016666666666666666`], AbsoluteThickness[
      1.6], GeometricTransformationBox[InsetBox[
        StyleBox["\<\"\[FilledSmallCircle]\"\>",
         StripOnInput->False,
         FontSize->12], {0., 0.}], {{{-5., 0.4411308616804065}}, {{-4., 
       0.076880209182282}}, {{-3., 0.07867017166448761}}, {{-2., 
       0.09035763198085628}}, {{-1., 0.10403487655488253`}}, {{0., 
       0.09616371436466431}}, {{1., 0.11018534972397191`}}, {{2., 
       0.002518283797076883}}, {{3., 0.00005755538900695365}}, {{4., 
       1.3155058667835322`*^-6}}, {{5., 3.015649827307229*^-8}}}]}, 
     {Hue[0.58, 0.7, 0.8], PointSize[0.016666666666666666`], 
      AbsoluteThickness[1.6], Opacity[0.5], Dashing[{Small, Small}], 
      GeometricTransformationBox[InsetBox[
        StyleBox["\<\"\"\>",
         StripOnInput->False,
         FontSize->6], {0., 0.}], {{{-5., 1.8272196437946487`*^-8}}, {{-4., 
       4.2837917229584065`*^-7}}, {{-3., 3.594259557646506*^-6}}, {{-2., 
       0.00002627723463860921}}, {{-1., 0.00019036039158972507`}}, {{0., 
       0.0014920294694334762`}}, {{1., 0.01071038339303488}}, {{2., 
       0.10228630205835695`}}, {{3., 0.5523031369023237}}, {{4., 
       0.9458856413234134}}, {{5., 0.9986045737422967}}}]}, 
     {RGBColor[1, 0.5, 0], PointSize[0.016666666666666666`], 
      AbsoluteThickness[1.6], Opacity[0.5], Dashing[{Small, Small}], 
      GeometricTransformationBox[InsetBox[
        StyleBox["\<\"\"\>",
         StripOnInput->False,
         FontSize->6], {0., 0.}], {{{-5., 2.6186166122118797`*^-7}}, {{-4., 
       2.462981316045577*^-6}}, {{-3., 0.000023534048766384453`}}, {{-2., 
       0.00022518342013463685`}}, {{-1., 0.0021549093421214093`}}, {{0., 
       0.01711640061495654}}, {{1., 0.16086814195872304`}}, {{2., 
       0.1348547660650403}}, {{3., 0.11630748462461935`}}, {{4., 
       0.13141781809288658`}}, {{5., 0.4370290369897745}}}]}, 
     {GrayLevel[0.5], PointSize[0.016666666666666666`], AbsoluteThickness[
      1.6], Opacity[0.5], Dashing[{Small, Small}], 
      GeometricTransformationBox[InsetBox[
        StyleBox["\<\"\"\>",
         StripOnInput->False,
         FontSize->6], {0., 0.}], {{{-5., 0.1933628637814716}}, {{-4., 
       0.07757548478365464}}, {{-3., 0.08834410313094071}}, {{-2., 
       0.11562114185525846`}}, {{-1., 0.15270795047010444`}}, {{0., 
       0.1545533745363622}}, {{1., 0.20048431156687885`}}, {{2., 
       0.015969031898617706`}}, {{3., 0.0012720556732339666`}}, {{4., 
       0.0001014425247820506}}, {{5., 8.23977869537788*^-6}}}]}, {}}}, {}},
  AspectRatio->0.5,
  Axes->{True, True},
  AxesLabel->{None, None},
  AxesOrigin->{0, 0},
  DisplayFunction->Identity,
  Frame->{{True, True}, {True, True}},
  FrameLabel->{{None, None}, {None, None}},
  FrameStyle->(FontSize -> 12),
  FrameTicks->{{{{0, 
       FormBox["0", TraditionalForm]}, {0.1, 
       FormBox["0.1`", TraditionalForm]}, {0.3, 
       FormBox["0.3`", TraditionalForm]}, {0.5, 
       FormBox["0.5`", TraditionalForm]}, {0.7, 
       FormBox["0.7`", TraditionalForm]}, {0.9, 
       FormBox["0.9`", TraditionalForm]}, {1, 
       FormBox["1", TraditionalForm]}}, {}}, {{{-5, 
       FormBox[
        RowBox[{"-", "5"}], TraditionalForm]}, {-3, 
       FormBox[
        RowBox[{"-", "3"}], TraditionalForm]}, {-1, 
       FormBox[
        RowBox[{"-", "1"}], TraditionalForm]}, {1, 
       FormBox["1", TraditionalForm]}, {3, 
       FormBox["3", TraditionalForm]}, {5, 
       FormBox["5", TraditionalForm]}}, {}}},
  GridLines->{None, None},
  GridLinesStyle->Directive[
    GrayLevel[0.5, 0.4]],
  ImageSize->250,
  Method->{},
  PlotRange->{{-5., 5.}, {0, 1.05}},
  PlotRangeClipping->True,
  PlotRangePadding->{{
     Scaled[0.02], 
     Scaled[0.02]}, {0, 0}},
  Ticks->{Automatic, Automatic}]], "Output",
 CellChangeTimes->{{3.617496951279126*^9, 3.6174969978139677`*^9}, 
   3.61749710645155*^9, 3.617497685714387*^9, {3.617497805943453*^9, 
   3.6174978106134977`*^9}, {3.6174981007997828`*^9, 3.617498114284893*^9}, {
   3.617498191523151*^9, 3.617498198786272*^9}, {3.617498230542695*^9, 
   3.617498286325632*^9}, {3.617498334811275*^9, 3.617498338134967*^9}, 
   3.617498603555728*^9, 3.617498831452571*^9, {3.6174994667627287`*^9, 
   3.617499519827939*^9}, 3.6174996317953587`*^9, 3.617499884933969*^9, 
   3.6175000507153482`*^9, 3.617544606568961*^9, 3.61754469527297*^9, 
   3.6175492791594667`*^9, 3.617566124182674*^9, {3.617566453275744*^9, 
   3.617566491190899*^9}, {3.617566527748035*^9, 3.617566533525391*^9}, {
   3.617566615070578*^9, 3.617566654117893*^9}, 3.6175667392383413`*^9, 
   3.617567065708963*^9, {3.617567324374502*^9, 3.617567353938834*^9}, 
   3.617567480341604*^9, 3.617567653804047*^9, 3.617567701695496*^9, 
   3.617721418332732*^9, {3.617721456586177*^9, 3.6177215473470583`*^9}, 
   3.617721583433301*^9, {3.61772169188031*^9, 3.6177217179297533`*^9}, 
   3.617721764689129*^9, 3.6177218307879477`*^9, {3.6177219475901127`*^9, 
   3.617721959647464*^9}, 3.61772236390287*^9, 3.617722399229451*^9, 
   3.617722558156451*^9, {3.617722624837822*^9, 3.617722641029505*^9}, {
   3.617722751468515*^9, 3.617722757641862*^9}, 3.617722829598114*^9, 
   3.617722883245463*^9, 3.617723219713955*^9, 3.617723745480204*^9, {
   3.617723904875669*^9, 3.617723921273192*^9}, {3.617724012843573*^9, 
   3.617724030298852*^9}, 3.617724065602709*^9, 3.6177276554898663`*^9, {
   3.617729751612671*^9, 3.617729761087874*^9}, {3.617729815114242*^9, 
   3.6177298268724194`*^9}, {3.6177298862681303`*^9, 3.6177299412543783`*^9}, 
   3.617730140403833*^9, 3.6177302521558867`*^9, 3.6177307363998613`*^9, {
   3.617730784488616*^9, 3.6177308508031673`*^9}, {3.6177328181738043`*^9, 
   3.617732838618531*^9}, 3.6177335049900007`*^9, {3.617734136887616*^9, 
   3.617734160013935*^9}, {3.617738685370475*^9, 3.617738713348282*^9}, {
   3.6177388356497803`*^9, 3.6177388440175962`*^9}, 3.617753190179628*^9, 
   3.617753343507852*^9, 3.6177537818762608`*^9, {3.617754077355001*^9, 
   3.617754101240919*^9}, 3.61775422140261*^9, 3.617754296796522*^9, 
   3.617754348555538*^9, 3.61775442731546*^9, {3.617806076393072*^9, 
   3.6178061050854807`*^9}, 3.6178061355589437`*^9, 3.617806170897579*^9, 
   3.617806323400405*^9, 3.617806454865508*^9, 3.617815142855012*^9, 
   3.617815175838788*^9, 3.617815219144508*^9, 3.617815252458027*^9, {
   3.61781529144372*^9, 3.617815318133746*^9}, 3.6178153573486967`*^9, 
   3.617827800478526*^9, {3.6178278784275913`*^9, 3.617827906824844*^9}, {
   3.61782800404978*^9, 3.617828028889962*^9}, {3.617881678323666*^9, 
   3.617881711273221*^9}, 3.617881760835601*^9, 3.6178820460057487`*^9, 
   3.617882352887019*^9}]
}, Open  ]],

Cell[CellGroupData[{

Cell[BoxData[{
 RowBox[{
  RowBox[{"sz3", "=", 
   RowBox[{"ComputeSolutions", "[", 
    RowBox[{
     RowBox[{"1", "/", "1000"}], ",", 
     RowBox[{"3", "/", "10"}], ",", "0", ",", 
     RowBox[{"8", "/", "10"}], ",", 
     RowBox[{"1", "/", "20"}], ",", 
     RowBox[{"8", "/", "10"}], ",", 
     RowBox[{"1", "/", "20"}], ",", 
     RowBox[{"1", "/", "100"}], ",", "1", ",", 
     RowBox[{"1", "/", "2"}], ",", "5", ",", 
     RowBox[{"{", 
      RowBox[{"0", ",", "1", ",", "2"}], "}"}]}], "]"}]}], 
  ";"}], "\[IndentingNewLine]", 
 RowBox[{
  RowBox[{"pz3", "=", 
   RowBox[{"ComputePTF", "[", "sz3", "]"}]}], ";"}]}], "Input",
 CellChangeTimes->{{3.6178280866550407`*^9, 3.617828093658964*^9}, {
  3.617881723971868*^9, 3.617881751467609*^9}}],

Cell[BoxData[
 InterpretationBox[
  RowBox[{"1", "\[InvisibleSpace]", "True"}],
  SequenceForm[1, True],
  Editable->False]], "Print",
 CellChangeTimes->{
  3.617828234391138*^9, {3.617881734007329*^9, 3.617881754723139*^9}}]
}, Open  ]],

Cell[CellGroupData[{

Cell[BoxData[{
 RowBox[{
  RowBox[{
   RowBox[{"psave", "[", 
    RowBox[{"[", 
     RowBox[{"1", ",", "1"}], "]"}], "]"}], "=", 
   RowBox[{"pz1", "[", 
    RowBox[{"[", "1", "]"}], "]"}]}], ";"}], "\[IndentingNewLine]", 
 RowBox[{
  RowBox[{
   RowBox[{"psave", "[", 
    RowBox[{"[", 
     RowBox[{"1", ",", "2"}], "]"}], "]"}], "=", 
   RowBox[{"pz1", "[", 
    RowBox[{"[", "2", "]"}], "]"}]}], ";"}], "\[IndentingNewLine]", 
 RowBox[{
  RowBox[{
   RowBox[{"psave", "[", 
    RowBox[{"[", 
     RowBox[{"1", ",", "3"}], "]"}], "]"}], "=", 
   RowBox[{"pz1", "[", 
    RowBox[{"[", "3", "]"}], "]"}]}], ";"}], "\[IndentingNewLine]", 
 RowBox[{
  RowBox[{
   RowBox[{"psave", "[", 
    RowBox[{"[", 
     RowBox[{"2", ",", "1"}], "]"}], "]"}], "=", 
   RowBox[{"pz2", "[", 
    RowBox[{"[", "1", "]"}], "]"}]}], ";"}], "\[IndentingNewLine]", 
 RowBox[{
  RowBox[{
   RowBox[{"psave", "[", 
    RowBox[{"[", 
     RowBox[{"2", ",", "2"}], "]"}], "]"}], "=", 
   RowBox[{"pz2", "[", 
    RowBox[{"[", "2", "]"}], "]"}]}], ";"}], "\[IndentingNewLine]", 
 RowBox[{
  RowBox[{
   RowBox[{"psave", "[", 
    RowBox[{"[", 
     RowBox[{"2", ",", "3"}], "]"}], "]"}], "=", 
   RowBox[{"pz2", "[", 
    RowBox[{"[", "3", "]"}], "]"}]}], ";"}], "\[IndentingNewLine]", 
 RowBox[{
  RowBox[{
   RowBox[{"psave", "[", 
    RowBox[{"[", 
     RowBox[{"3", ",", "1"}], "]"}], "]"}], "=", 
   RowBox[{"pz3", "[", 
    RowBox[{"[", "1", "]"}], "]"}]}], ";"}], "\[IndentingNewLine]", 
 RowBox[{
  RowBox[{
   RowBox[{"psave", "[", 
    RowBox[{"[", 
     RowBox[{"3", ",", "2"}], "]"}], "]"}], "=", 
   RowBox[{"pz3", "[", 
    RowBox[{"[", "2", "]"}], "]"}]}], ";"}], "\[IndentingNewLine]", 
 RowBox[{
  RowBox[{
   RowBox[{"psave", "[", 
    RowBox[{"[", 
     RowBox[{"3", ",", "3"}], "]"}], "]"}], "=", 
   RowBox[{"pz3", "[", 
    RowBox[{"[", "3", "]"}], "]"}]}], ";"}], "\[IndentingNewLine]", 
 RowBox[{
  RowBox[{"MyTeal", "=", 
   RowBox[{"Hue", "[", 
    RowBox[{"0.58", ",", "0.7", ",", "0.8"}], "]"}]}], 
  ";"}], "\[IndentingNewLine]", 
 RowBox[{
  RowBox[{"plotlist", "=", 
   RowBox[{"{", "\[IndentingNewLine]", 
    RowBox[{
     RowBox[{"psave", "[", 
      RowBox[{"[", 
       RowBox[{"2", ",", "1"}], "]"}], "]"}], ",", 
     RowBox[{"psave", "[", 
      RowBox[{"[", 
       RowBox[{"2", ",", "2"}], "]"}], "]"}], ",", 
     RowBox[{"psave", "[", 
      RowBox[{"[", 
       RowBox[{"2", ",", "3"}], "]"}], "]"}], ",", "\[IndentingNewLine]", 
     RowBox[{"psave", "[", 
      RowBox[{"[", 
       RowBox[{"1", ",", "1"}], "]"}], "]"}], ",", 
     RowBox[{"psave", "[", 
      RowBox[{"[", 
       RowBox[{"1", ",", "2"}], "]"}], "]"}], ",", 
     RowBox[{"psave", "[", 
      RowBox[{"[", 
       RowBox[{"1", ",", "3"}], "]"}], "]"}], ",", "\[IndentingNewLine]", 
     RowBox[{"psave", "[", 
      RowBox[{"[", 
       RowBox[{"3", ",", "1"}], "]"}], "]"}], ",", 
     RowBox[{"psave", "[", 
      RowBox[{"[", 
       RowBox[{"3", ",", "2"}], "]"}], "]"}], ",", 
     RowBox[{"psave", "[", 
      RowBox[{"[", 
       RowBox[{"3", ",", "3"}], "]"}], "]"}]}], "\[IndentingNewLine]", 
    "}"}]}], ";"}], "\[IndentingNewLine]", 
 RowBox[{
  RowBox[{"sty", "=", 
   RowBox[{"{", "\[IndentingNewLine]", 
    RowBox[{
     RowBox[{"Directive", "[", "MyTeal", "]"}], ",", "\[IndentingNewLine]", 
     RowBox[{"Directive", "[", "Orange", "]"}], ",", "\[IndentingNewLine]", 
     RowBox[{"Directive", "[", "Gray", "]"}], ",", "\[IndentingNewLine]", 
     RowBox[{"Directive", "[", 
      RowBox[{"MyTeal", ",", 
       RowBox[{"Opacity", "[", "0.5", "]"}], ",", "Dashed"}], "]"}], ",", 
     "\[IndentingNewLine]", 
     RowBox[{"Directive", "[", 
      RowBox[{"Orange", ",", 
       RowBox[{"Opacity", "[", "0.5", "]"}], ",", "Dashed"}], "]"}], ",", 
     "\[IndentingNewLine]", 
     RowBox[{"Directive", "[", 
      RowBox[{"Gray", ",", 
       RowBox[{"Opacity", "[", "0.5", "]"}], ",", "Dashed"}], "]"}], ",", 
     "\[IndentingNewLine]", 
     RowBox[{"Directive", "[", 
      RowBox[{"MyTeal", ",", 
       RowBox[{"Opacity", "[", "0.5", "]"}], ",", "Dotted"}], "]"}], ",", 
     "\[IndentingNewLine]", 
     RowBox[{"Directive", "[", 
      RowBox[{"Orange", ",", 
       RowBox[{"Opacity", "[", "0.5", "]"}], ",", "Dotted"}], "]"}], ",", 
     "\[IndentingNewLine]", 
     RowBox[{"Directive", "[", 
      RowBox[{"Gray", ",", 
       RowBox[{"Opacity", "[", "0.5", "]"}], ",", "Dotted"}], "]"}]}], 
    "\[IndentingNewLine]", "}"}]}], ";"}], "\[IndentingNewLine]", 
 RowBox[{
  RowBox[{"pmark", "=", 
   RowBox[{"{", 
    RowBox[{"\"\<\[FilledSmallCircle]\>\"", ",", " ", "12"}], "}"}]}], 
  ";"}], "\[IndentingNewLine]", 
 RowBox[{
  RowBox[{"pmark2", "=", 
   RowBox[{"{", 
    RowBox[{"\"\<\>\"", ",", "6"}], "}"}]}], ";"}], "\[IndentingNewLine]", 
 RowBox[{"ListPlot", "[", 
  RowBox[{"plotlist", ",", 
   RowBox[{"DataRange", "\[Rule]", 
    RowBox[{"{", 
     RowBox[{
      RowBox[{"-", "M"}], ",", "M"}], "}"}]}], ",", 
   RowBox[{"Joined", "\[Rule]", "True"}], ",", 
   RowBox[{"PlotRange", "\[Rule]", 
    RowBox[{"{", 
     RowBox[{"All", ",", 
      RowBox[{"{", 
       RowBox[{"0", ",", "1.05"}], "}"}]}], "}"}]}], ",", 
   RowBox[{"Frame", "\[Rule]", "True"}], ",", 
   RowBox[{"PlotMarkers", "\[Rule]", 
    RowBox[{"{", 
     RowBox[{
     "pmark", ",", "pmark", ",", "pmark", ",", "pmark2", ",", "pmark2", ",", 
      "pmark2", ",", "pmark2", ",", "pmark2", ",", "pmark2"}], "}"}]}], ",", 
   RowBox[{"FrameStyle", "\[Rule]", 
    RowBox[{"(", 
     RowBox[{"FontSize", "\[Rule]", "12"}], ")"}]}], ",", 
   RowBox[{"PlotStyle", "\[Rule]", "sty"}], ",", 
   RowBox[{"FrameTicks", "\[Rule]", 
    RowBox[{"{", 
     RowBox[{
      RowBox[{"Table", "[", 
       RowBox[{"i", ",", 
        RowBox[{"{", 
         RowBox[{"i", ",", 
          RowBox[{"-", "M"}], ",", "M", ",", "2"}], "}"}]}], "]"}], ",", 
      RowBox[{"{", 
       RowBox[{
       "0", ",", "0.1", ",", "0.3", ",", "0.5", ",", "0.7", ",", "0.9", ",", 
        "1"}], "}"}], ",", 
      RowBox[{"{", "}"}], ",", 
      RowBox[{"{", "}"}]}], "}"}]}], ",", 
   RowBox[{"AspectRatio", "\[Rule]", "0.5"}], ",", 
   RowBox[{"ImageSize", "\[Rule]", "250"}]}], "]"}]}], "Input",
 CellChangeTimes->CompressedData["
1:eJwdxUEsQnEAB+DWzBpja5qhLnWrWTaZ9Q6apw4OLjpgHRtLDjGTydI60MXM
9kZqmiYOYaxpZpmsrWkzrKgODtQ0k6SDlNk6+P/e4dsn1k9rJ7gcDkdI4L1w
7fm+XKAv5lZecJGOvmIBE2MvG/zSR7KOySrwerJehSmbW4NN+ogwSR7xLIgw
L2VX4Fwpzt46qaSx7YtSY99bMIDVg4lTbBK7SlikknBT5KkANYSv/jQ6XGu3
2vBSHWXHUp9oGXeG9jexkwlt46y814PlZvcl/q4es2/0rUbYBU72xuuWGF5s
iz7hhnFGliZ3OD678Lx09qxCtu5Y2PNbxgzu6R/O4cMH7zs++NjNY6MsXcI8
x/kvFoYobpXcHB9lL9ZKa/RPga6EtW6sSswc4bg3eIIlTfxbXGsv3OFQZow7
QHZZDOzdN3y/mawUGAP4H4hqCwc=
  "]],

Cell[BoxData[
 GraphicsBox[{{}, {{{}, {}, 
     {Hue[0.58, 0.7, 0.8], PointSize[0.016666666666666666`], 
      AbsoluteThickness[1.6], 
      LineBox[{{-5., 0.0005132868298882562}, {-4., 
       0.003682588678857633}, {-3., 0.005715625986905625}, {-2., 
       0.009287306899870928}, {-1., 0.015184613705360776`}, {0., 
       0.030507345289145688`}, {1., 0.049265556322162514`}, {2., 
       0.7051988755075583}, {3., 0.9910366986465045}, {4., 
       0.9998065113734153}, {5., 0.9999962228255215}}]}, 
     {RGBColor[1, 0.5, 0], PointSize[0.016666666666666666`], 
      AbsoluteThickness[1.6], 
      LineBox[{{-5., 0.017337311813616772`}, {-4., 0.01912009313965114}, {-3.,
        0.033271364797994946`}, {-2., 0.06231595905616993}, {-1., 
       0.11773127033292195`}, {0., 0.2208896742736234}, {1., 
       0.4174007415449062}, {2., 0.0882901083215027}, {3., 
       0.018698718288652785`}, {4., 0.004004166868061413}, {5., 
       0.0009405915628987436}}]}, 
     {GrayLevel[0.5], PointSize[0.016666666666666666`], AbsoluteThickness[
      1.6], LineBox[{{-5., 0.45550230442557205`}, {-4., 
       0.0697953395041706}, {-3., 0.07809250291004394}, {-2., 
       0.08969105403179704}, {-1., 0.10302314930351635`}, {0., 
       0.09471252930047035}, {1., 0.10868283720385259`}, {2., 
       0.0004979909938521863}, {3., 2.2818233188446854`*^-6}, {4., 
       1.0455470072187821`*^-8}, {5., 4.793598768920944*^-11}}]}, 
     {Hue[0.58, 0.7, 0.8], PointSize[0.016666666666666666`], 
      AbsoluteThickness[1.6], Opacity[0.5], Dashing[{Small, Small}], 
      LineBox[{{-5., 4.50421275512855*^-7}, {-4., 
       0.000010559716910509456`}, {-3., 0.00005461029102899133}, {-2., 
       0.0002327372852051272}, {-1., 0.000983518755954858}, {0., 
       0.004900655012384088}, {1., 0.020424657664392692`}, {2., 
       0.2753890741110883}, {3., 0.8809091595040707}, {4., 
       0.9948602103116811}, {5., 0.9998991748903088}}]}, 
     {RGBColor[1, 0.5, 0], PointSize[0.016666666666666666`], 
      AbsoluteThickness[1.6], Opacity[0.5], Dashing[{Small, Small}], 
      LineBox[{{-5., 0.000014134689235285224`}, {-4., 
       0.00006647302879746871}, {-3., 0.000322545570481737}, {-2., 
       0.0015735301717325137`}, {-1., 0.00768339147605924}, {0., 
       0.0357702571329637}, {1., 0.17325809977279483`}, {2., 
       0.1439038407357111}, {3., 0.1276266210517888}, {4., 
       0.15221745403441067`}, {5., 0.3575636523360247}}]}, 
     {GrayLevel[0.5], PointSize[0.016666666666666666`], AbsoluteThickness[
      1.6], Opacity[0.5], Dashing[{Small, Small}], 
      LineBox[{{-5., 0.4234080270188856}, {-4., 0.08493379316723837}, {-3., 
       0.0796865065589557}, {-2., 0.0912010706320795}, {-1., 
       0.10530157873518123`}, {0., 0.09800004742745065}, {1., 
       0.11211623876214462`}, {2., 0.005108842003120068}, {3., 
       0.00023279863005236368`}, {4., 0.000010610592977399108`}, {5., 
       4.86471914536679*^-7}}]}, 
     {Hue[0.58, 0.7, 0.8], PointSize[0.016666666666666666`], 
      AbsoluteThickness[1.6], Opacity[0.5], Dashing[{0, Small}], 
      LineBox[{{-5., 0.000013453071087886528`}, {-4., 
       0.00020859704911084713`}, {-3., 0.000603743719078235}, {-2., 
       0.0015900003286046177`}, {-1., 0.004190350987752121}, {0., 
       0.013435175452475466`}, {1., 0.034807290003438095`}, {2., 
       0.5113261602410618}, {3., 0.9691797278735458}, {4., 
       0.9990820036378029}, {5., 0.9999820666575575}}]}, 
     {RGBColor[1, 0.5, 0], PointSize[0.016666666666666666`], 
      AbsoluteThickness[1.6], Opacity[0.5], Dashing[{0, Small}], 
      LineBox[{{-5., 0.0004398481884388111}, {-4., 
       0.0011888345126179149`}, {-3., 0.003522354730783944}, {-2., 
       0.010665008807257273`}, {-1., 0.03244599621270122}, {0., 
       0.09705927231473681}, {1., 0.2945019119970475}, {2., 
       0.19529524927432215`}, {3., 0.13414112113030216`}, {4., 
       0.1061111572220048}, {5., 0.1246292456097874}}]}, 
     {GrayLevel[0.5], PointSize[0.016666666666666666`], AbsoluteThickness[
      1.6], Opacity[0.5], Dashing[{0, Small}], 
      LineBox[{{-5., 0.4411308616804065}, {-4., 0.076880209182282}, {-3., 
       0.07867017166448761}, {-2., 0.09035763198085628}, {-1., 
       0.10403487655488253`}, {0., 0.09616371436466431}, {1., 
       0.11018534972397191`}, {2., 0.002518283797076883}, {3., 
       0.00005755538900695365}, {4., 1.3155058667835322`*^-6}, {5., 
       3.015649827307229*^-8}}]}}, {
     {Hue[0.58, 0.7, 0.8], PointSize[0.016666666666666666`], 
      AbsoluteThickness[1.6], GeometricTransformationBox[InsetBox[
        StyleBox["\<\"\[FilledSmallCircle]\"\>",
         StripOnInput->False,
         FontSize->12], {0., 0.}], {{{-5., 0.0005132868298882562}}, {{-4., 
       0.003682588678857633}}, {{-3., 0.005715625986905625}}, {{-2., 
       0.009287306899870928}}, {{-1., 0.015184613705360776`}}, {{0., 
       0.030507345289145688`}}, {{1., 0.049265556322162514`}}, {{2., 
       0.7051988755075583}}, {{3., 0.9910366986465045}}, {{4., 
       0.9998065113734153}}, {{5., 0.9999962228255215}}}]}, 
     {RGBColor[1, 0.5, 0], PointSize[0.016666666666666666`], 
      AbsoluteThickness[1.6], GeometricTransformationBox[InsetBox[
        StyleBox["\<\"\[FilledSmallCircle]\"\>",
         StripOnInput->False,
         FontSize->12], {0., 0.}], {{{-5., 0.017337311813616772`}}, {{-4., 
       0.01912009313965114}}, {{-3., 0.033271364797994946`}}, {{-2., 
       0.06231595905616993}}, {{-1., 0.11773127033292195`}}, {{0., 
       0.2208896742736234}}, {{1., 0.4174007415449062}}, {{2., 
       0.0882901083215027}}, {{3., 0.018698718288652785`}}, {{4., 
       0.004004166868061413}}, {{5., 0.0009405915628987436}}}]}, 
     {GrayLevel[0.5], PointSize[0.016666666666666666`], AbsoluteThickness[
      1.6], GeometricTransformationBox[InsetBox[
        StyleBox["\<\"\[FilledSmallCircle]\"\>",
         StripOnInput->False,
         FontSize->12], {0., 0.}], {{{-5., 0.45550230442557205`}}, {{-4., 
       0.0697953395041706}}, {{-3., 0.07809250291004394}}, {{-2., 
       0.08969105403179704}}, {{-1., 0.10302314930351635`}}, {{0., 
       0.09471252930047035}}, {{1., 0.10868283720385259`}}, {{2., 
       0.0004979909938521863}}, {{3., 2.2818233188446854`*^-6}}, {{4., 
       1.0455470072187821`*^-8}}, {{5., 4.793598768920944*^-11}}}]}, 
     {Hue[0.58, 0.7, 0.8], PointSize[0.016666666666666666`], 
      AbsoluteThickness[1.6], Opacity[0.5], Dashing[{Small, Small}], 
      GeometricTransformationBox[InsetBox[
        StyleBox["\<\"\"\>",
         StripOnInput->False,
         FontSize->6], {0., 0.}], {{{-5., 4.50421275512855*^-7}}, {{-4., 
       0.000010559716910509456`}}, {{-3., 0.00005461029102899133}}, {{-2., 
       0.0002327372852051272}}, {{-1., 0.000983518755954858}}, {{0., 
       0.004900655012384088}}, {{1., 0.020424657664392692`}}, {{2., 
       0.2753890741110883}}, {{3., 0.8809091595040707}}, {{4., 
       0.9948602103116811}}, {{5., 0.9998991748903088}}}]}, 
     {RGBColor[1, 0.5, 0], PointSize[0.016666666666666666`], 
      AbsoluteThickness[1.6], Opacity[0.5], Dashing[{Small, Small}], 
      GeometricTransformationBox[InsetBox[
        StyleBox["\<\"\"\>",
         StripOnInput->False,
         FontSize->6], {0., 0.}], {{{-5., 0.000014134689235285224`}}, {{-4., 
       0.00006647302879746871}}, {{-3., 0.000322545570481737}}, {{-2., 
       0.0015735301717325137`}}, {{-1., 0.00768339147605924}}, {{0., 
       0.0357702571329637}}, {{1., 0.17325809977279483`}}, {{2., 
       0.1439038407357111}}, {{3., 0.1276266210517888}}, {{4., 
       0.15221745403441067`}}, {{5., 0.3575636523360247}}}]}, 
     {GrayLevel[0.5], PointSize[0.016666666666666666`], AbsoluteThickness[
      1.6], Opacity[0.5], Dashing[{Small, Small}], 
      GeometricTransformationBox[InsetBox[
        StyleBox["\<\"\"\>",
         StripOnInput->False,
         FontSize->6], {0., 0.}], {{{-5., 0.4234080270188856}}, {{-4., 
       0.08493379316723837}}, {{-3., 0.0796865065589557}}, {{-2., 
       0.0912010706320795}}, {{-1., 0.10530157873518123`}}, {{0., 
       0.09800004742745065}}, {{1., 0.11211623876214462`}}, {{2., 
       0.005108842003120068}}, {{3., 0.00023279863005236368`}}, {{4., 
       0.000010610592977399108`}}, {{5., 4.86471914536679*^-7}}}]}, 
     {Hue[0.58, 0.7, 0.8], PointSize[0.016666666666666666`], 
      AbsoluteThickness[1.6], Opacity[0.5], Dashing[{0, Small}], 
      GeometricTransformationBox[InsetBox[
        StyleBox["\<\"\"\>",
         StripOnInput->False,
         FontSize->6], {0., 0.}], {{{-5., 0.000013453071087886528`}}, {{-4., 
       0.00020859704911084713`}}, {{-3., 0.000603743719078235}}, {{-2., 
       0.0015900003286046177`}}, {{-1., 0.004190350987752121}}, {{0., 
       0.013435175452475466`}}, {{1., 0.034807290003438095`}}, {{2., 
       0.5113261602410618}}, {{3., 0.9691797278735458}}, {{4., 
       0.9990820036378029}}, {{5., 0.9999820666575575}}}]}, 
     {RGBColor[1, 0.5, 0], PointSize[0.016666666666666666`], 
      AbsoluteThickness[1.6], Opacity[0.5], Dashing[{0, Small}], 
      GeometricTransformationBox[InsetBox[
        StyleBox["\<\"\"\>",
         StripOnInput->False,
         FontSize->6], {0., 0.}], {{{-5., 0.0004398481884388111}}, {{-4., 
       0.0011888345126179149`}}, {{-3., 0.003522354730783944}}, {{-2., 
       0.010665008807257273`}}, {{-1., 0.03244599621270122}}, {{0., 
       0.09705927231473681}}, {{1., 0.2945019119970475}}, {{2., 
       0.19529524927432215`}}, {{3., 0.13414112113030216`}}, {{4., 
       0.1061111572220048}}, {{5., 0.1246292456097874}}}]}, 
     {GrayLevel[0.5], PointSize[0.016666666666666666`], AbsoluteThickness[
      1.6], Opacity[0.5], Dashing[{0, Small}], 
      GeometricTransformationBox[InsetBox[
        StyleBox["\<\"\"\>",
         StripOnInput->False,
         FontSize->6], {0., 0.}], {{{-5., 0.4411308616804065}}, {{-4., 
       0.076880209182282}}, {{-3., 0.07867017166448761}}, {{-2., 
       0.09035763198085628}}, {{-1., 0.10403487655488253`}}, {{0., 
       0.09616371436466431}}, {{1., 0.11018534972397191`}}, {{2., 
       0.002518283797076883}}, {{3., 0.00005755538900695365}}, {{4., 
       1.3155058667835322`*^-6}}, {{5., 3.015649827307229*^-8}}}]}, {}}}, {}},
  
  AspectRatio->0.5,
  Axes->{True, True},
  AxesLabel->{None, None},
  AxesOrigin->{0, 0},
  DisplayFunction->Identity,
  Frame->{{True, True}, {True, True}},
  FrameLabel->{{None, None}, {None, None}},
  FrameStyle->(FontSize -> 12),
  FrameTicks->{{{{0, 
       FormBox["0", TraditionalForm]}, {0.1, 
       FormBox["0.1`", TraditionalForm]}, {0.3, 
       FormBox["0.3`", TraditionalForm]}, {0.5, 
       FormBox["0.5`", TraditionalForm]}, {0.7, 
       FormBox["0.7`", TraditionalForm]}, {0.9, 
       FormBox["0.9`", TraditionalForm]}, {1, 
       FormBox["1", TraditionalForm]}}, {}}, {{{-5, 
       FormBox[
        RowBox[{"-", "5"}], TraditionalForm]}, {-3, 
       FormBox[
        RowBox[{"-", "3"}], TraditionalForm]}, {-1, 
       FormBox[
        RowBox[{"-", "1"}], TraditionalForm]}, {1, 
       FormBox["1", TraditionalForm]}, {3, 
       FormBox["3", TraditionalForm]}, {5, 
       FormBox["5", TraditionalForm]}}, {}}},
  GridLines->{None, None},
  GridLinesStyle->Directive[
    GrayLevel[0.5, 0.4]],
  ImageSize->250,
  Method->{},
  PlotRange->{{-5., 5.}, {0, 1.05}},
  PlotRangeClipping->True,
  PlotRangePadding->{{
     Scaled[0.02], 
     Scaled[0.02]}, {0, 0}},
  Ticks->{Automatic, Automatic}]], "Output",
 CellChangeTimes->{
  3.6178282360299377`*^9, {3.6178817350478992`*^9, 3.617881764268071*^9}}]
}, Open  ]]
}, Closed]],

Cell[CellGroupData[{

Cell["Simulate tally model, using recursions", "Subsubsection",
 CellChangeTimes->{{3.617299498947381*^9, 3.617299502456279*^9}, {
  3.6173196212861643`*^9, 3.617319626243738*^9}, {3.617484698114221*^9, 
  3.617484700072219*^9}, {3.617486097672399*^9, 3.617486098063196*^9}}],

Cell["\<\
This section uses the recusions to iteratively simulate proportions of \
hypotheses at different tally values.\
\>", "Text",
 CellChangeTimes->{{3.64701840150585*^9, 3.647018455923764*^9}}],

Cell[BoxData[{
 RowBox[{
  RowBox[{"M", "=", "5"}], ";", " ", 
  RowBox[{"(*", " ", 
   RowBox[{
   "maximum", " ", "absolute", " ", "value", " ", "tally", " ", "to", " ", 
    "consider"}], " ", "*)"}], "\[IndentingNewLine]", 
  RowBox[{"simsub", "=", 
   RowBox[{"{", 
    RowBox[{
     RowBox[{"a", "\[Rule]", "1"}], ",", 
     RowBox[{"b", "\[Rule]", 
      RowBox[{"1", "/", "1000"}]}], ",", 
     RowBox[{"r", "\[Rule]", 
      RowBox[{"1.5", "/", "10"}]}], ",", 
     RowBox[{"rT", "\[Rule]", "0.5"}], ",", 
     RowBox[{"W", "\[Rule]", 
      RowBox[{"8", "/", "10"}]}], ",", 
     RowBox[{"F", "\[Rule]", 
      RowBox[{"1", "/", "20"}]}], ",", 
     RowBox[{"V", "\[Rule]", 
      RowBox[{"8", "/", "10"}]}], ",", 
     RowBox[{"Fr", "\[Rule]", 
      RowBox[{"1", "/", "20"}]}], ",", 
     RowBox[{"Jn", "\[Rule]", "0.01"}], ",", 
     RowBox[{"Jr", "\[Rule]", "1"}], ",", 
     RowBox[{"JR", "\[Rule]", "1"}]}], "}"}]}], 
  ";"}], "\[IndentingNewLine]", 
 RowBox[{
  RowBox[{
   RowBox[{"npf4", "[", 
    RowBox[{"i_", ",", "j_"}], "]"}], ":=", 
   RowBox[{"npf3", "[", 
    RowBox[{"i", ",", "j", ",", "M", ",", 
     RowBox[{"{", 
      RowBox[{"0", ",", "1", ",", "2", ",", "3", ",", "4"}], "}"}]}], "]"}]}],
   ";"}]}], "Input",
 CellChangeTimes->{{3.617299658555263*^9, 3.617299704630435*^9}, {
   3.617299735231257*^9, 3.617299765454221*^9}, {3.617299854501988*^9, 
   3.6172998687881308`*^9}, 3.6172999005707397`*^9, {3.6172999458704042`*^9, 
   3.617299952182191*^9}, {3.617300072300631*^9, 3.6173000766683064`*^9}, {
   3.617300589267087*^9, 3.6173005913391542`*^9}, {3.617303094431066*^9, 
   3.6173031018628883`*^9}, {3.6173032129439163`*^9, 3.61730321327911*^9}, {
   3.617307996688334*^9, 3.617307997763301*^9}, {3.617308279265571*^9, 
   3.617308279411222*^9}, {3.6173083539673634`*^9, 3.617308373436678*^9}, {
   3.617308404471154*^9, 3.617308404588179*^9}, {3.6173084395517817`*^9, 
   3.617308440183435*^9}, {3.61730848616879*^9, 3.6173084864263697`*^9}, 
   3.617308556193331*^9, {3.617308598637314*^9, 3.617308630010211*^9}, {
   3.617308742180481*^9, 3.6173087426526957`*^9}, {3.617308802903668*^9, 
   3.617308838436515*^9}, {3.6173094245312233`*^9, 3.6173094280888643`*^9}, 
   3.617312228879648*^9, {3.617312337669578*^9, 3.617312337788053*^9}, {
   3.617312378666601*^9, 3.617312379111349*^9}, {3.61731246676702*^9, 
   3.617312471181888*^9}, {3.617312621588187*^9, 3.6173126219598627`*^9}, {
   3.61731271010942*^9, 3.617312726978641*^9}, {3.617312772519343*^9, 
   3.617312774790762*^9}, {3.6173128093504553`*^9, 3.6173128094944067`*^9}, {
   3.617312887262328*^9, 3.61731288739892*^9}, {3.617312925346147*^9, 
   3.617312925634864*^9}, {3.617312970696497*^9, 3.617312978198908*^9}, {
   3.617317459215687*^9, 3.617317462163632*^9}, {3.61731755364764*^9, 
   3.617317553855609*^9}, {3.6173180556747828`*^9, 3.617318057025608*^9}, {
   3.617318885179891*^9, 3.617318885346857*^9}, {3.617318949399774*^9, 
   3.617318949493949*^9}, {3.617319030343317*^9, 3.6173190305127363`*^9}, {
   3.637591103119431*^9, 3.637591103555594*^9}, {3.647018429780588*^9, 
   3.6470184423956223`*^9}}],

Cell[BoxData[{
 RowBox[{
  RowBox[{"rep", "=", 
   RowBox[{"Table", "[", 
    RowBox[{
     RowBox[{
      RowBox[{"f", "[", 
       RowBox[{"1", ",", "i"}], "]"}], "\[Rule]", 
      RowBox[{
       RowBox[{"n", "[", 
        RowBox[{"1", ",", "i"}], "]"}], "/", "n"}]}], ",", 
     RowBox[{"{", 
      RowBox[{"i", ",", 
       RowBox[{"-", "M"}], ",", "M"}], "}"}]}], "]"}]}], 
  ";"}], "\[IndentingNewLine]", 
 RowBox[{
  RowBox[{"rep2", "=", 
   RowBox[{"Table", "[", 
    RowBox[{
     RowBox[{
      RowBox[{"f", "[", 
       RowBox[{"2", ",", "i"}], "]"}], "\[Rule]", 
      RowBox[{
       RowBox[{"n", "[", 
        RowBox[{"2", ",", "i"}], "]"}], "/", "n"}]}], ",", 
     RowBox[{"{", 
      RowBox[{"i", ",", 
       RowBox[{"-", "M"}], ",", "M"}], "}"}]}], "]"}]}], 
  ";"}], "\[IndentingNewLine]", 
 RowBox[{
  RowBox[{"syssim", "=", 
   RowBox[{"Table", "[", 
    RowBox[{
     RowBox[{"Simplify", "[", 
      RowBox[{
       RowBox[{
        RowBox[{
         RowBox[{"npf4", "[", 
          RowBox[{"i", ",", "j"}], "]"}], "/.", "rep"}], "/.", "rep2"}], "/.",
        "simsub"}], "]"}], ",", 
     RowBox[{"{", 
      RowBox[{"i", ",", "1", ",", "2"}], "}"}], ",", 
     RowBox[{"{", 
      RowBox[{"j", ",", 
       RowBox[{"-", "M"}], ",", "M"}], "}"}]}], "]"}]}], ";"}]}], "Input",
 CellChangeTimes->{{3.6172999033831663`*^9, 3.617299906940484*^9}, {
   3.6173001276916924`*^9, 3.617300216801503*^9}, {3.6173002823983603`*^9, 
   3.617300315094771*^9}, 3.617300361810135*^9, {3.6173005124126987`*^9, 
   3.6173005157804193`*^9}, {3.617300550568974*^9, 3.617300556340025*^9}, {
   3.617300961962245*^9, 3.617300968472734*^9}, {3.617301374324621*^9, 
   3.617301374983388*^9}}],

Cell[BoxData[
 RowBox[{
  RowBox[{"Clear", "[", 
   RowBox[{"n", ",", "nprime", ",", "f", ",", "t"}], "]"}], ";"}]], "Input"],

Cell[BoxData[{
 RowBox[{
  RowBox[{"tmax", "=", "10"}], ";"}], "\[IndentingNewLine]", 
 RowBox[{
  RowBox[{"For", "[", 
   RowBox[{
    RowBox[{"i", "=", 
     RowBox[{"-", "M"}]}], ",", 
    RowBox[{"i", "\[LessEqual]", "M"}], ",", 
    RowBox[{"i", "++"}], ",", "\[IndentingNewLine]", 
    RowBox[{
     RowBox[{
      RowBox[{"n", "[", 
       RowBox[{"1", ",", "i"}], "]"}], "=", "0.001"}], ";", 
     "\[IndentingNewLine]", 
     RowBox[{
      RowBox[{"n", "[", 
       RowBox[{"2", ",", "i"}], "]"}], "=", "0.001"}], ";"}]}], 
   "\[IndentingNewLine]", "]"}], ";"}], "\[IndentingNewLine]", 
 RowBox[{
  RowBox[{"For", "[", 
   RowBox[{
    RowBox[{"t", "=", "1"}], ",", 
    RowBox[{"t", "<=", "tmax"}], ",", 
    RowBox[{"t", "++"}], ",", "\[IndentingNewLine]", 
    RowBox[{
     RowBox[{"popsize", "=", 
      RowBox[{"Sum", "[", 
       RowBox[{
        RowBox[{
         RowBox[{"n", "[", 
          RowBox[{"1", ",", "i"}], "]"}], "+", 
         RowBox[{"n", "[", 
          RowBox[{"2", ",", "i"}], "]"}]}], ",", 
        RowBox[{"{", 
         RowBox[{"i", ",", 
          RowBox[{"-", "M"}], ",", "M"}], "}"}]}], "]"}]}], ";", 
     "\[IndentingNewLine]", 
     RowBox[{"For", "[", 
      RowBox[{
       RowBox[{"i", "=", 
        RowBox[{"-", "M"}]}], ",", 
       RowBox[{"i", "\[LessEqual]", "M"}], ",", 
       RowBox[{"i", "++"}], ",", "\[IndentingNewLine]", 
       RowBox[{
        RowBox[{
         RowBox[{"nprime", "[", 
          RowBox[{"1", ",", "i"}], "]"}], "=", 
         RowBox[{
          RowBox[{"syssim", "[", 
           RowBox[{"[", 
            RowBox[{"1", ",", 
             RowBox[{"i", "+", "M", "+", "1"}]}], "]"}], "]"}], "/.", 
          RowBox[{"n", "\[Rule]", "popsize"}]}]}], ";", "\[IndentingNewLine]", 
        RowBox[{
         RowBox[{"nprime", "[", 
          RowBox[{"2", ",", "i"}], "]"}], "=", 
         RowBox[{
          RowBox[{"syssim", "[", 
           RowBox[{"[", 
            RowBox[{"2", ",", 
             RowBox[{"i", "+", "M", "+", "1"}]}], "]"}], "]"}], "/.", 
          RowBox[{"n", "\[Rule]", "popsize"}]}]}], ";"}]}], 
      "\[IndentingNewLine]", "]"}], ";", "\[IndentingNewLine]", 
     RowBox[{"For", "[", 
      RowBox[{
       RowBox[{"i", "=", 
        RowBox[{"-", "M"}]}], ",", 
       RowBox[{"i", "\[LessEqual]", "M"}], ",", 
       RowBox[{"i", "++"}], ",", "\[IndentingNewLine]", 
       RowBox[{
        RowBox[{
         RowBox[{"n", "[", 
          RowBox[{"1", ",", "i"}], "]"}], "=", 
         RowBox[{"Max", "[", 
          RowBox[{
           RowBox[{"nprime", "[", 
            RowBox[{"1", ",", "i"}], "]"}], ",", "0"}], "]"}]}], ";", 
        "\[IndentingNewLine]", 
        RowBox[{
         RowBox[{"n", "[", 
          RowBox[{"2", ",", "i"}], "]"}], "=", 
         RowBox[{"Max", "[", 
          RowBox[{
           RowBox[{"nprime", "[", 
            RowBox[{"2", ",", "i"}], "]"}], ",", "0"}], "]"}]}], ";"}]}], 
      "\[IndentingNewLine]", "]"}], ";"}]}], "\[IndentingNewLine]", "]"}], 
  ";"}], "\[IndentingNewLine]", 
 RowBox[{
  RowBox[{"nend", "=", 
   RowBox[{"Table", "[", 
    RowBox[{
     RowBox[{"n", "[", 
      RowBox[{"i", ",", "j"}], "]"}], ",", 
     RowBox[{"{", 
      RowBox[{"i", ",", "1", ",", "2"}], "}"}], ",", 
     RowBox[{"{", 
      RowBox[{"j", ",", 
       RowBox[{"-", "M"}], ",", "M"}], "}"}]}], "]"}]}], 
  ";"}], "\[IndentingNewLine]", 
 RowBox[{
  RowBox[{"Clear", "[", 
   RowBox[{"n", ",", "nprime", ",", "f", ",", "t"}], "]"}], ";"}]}], "Input",
 CellChangeTimes->{{3.617300045292285*^9, 3.6173000845094624`*^9}, {
   3.617300572308214*^9, 3.6173005740522346`*^9}, {3.617300639374658*^9, 
   3.617300665203302*^9}, {3.617300763604424*^9, 3.617300797266285*^9}, {
   3.617300842397614*^9, 3.617300943999754*^9}, {3.617300990629302*^9, 
   3.617301029290491*^9}, {3.617301059479127*^9, 3.617301101884172*^9}, {
   3.6173011470288982`*^9, 3.6173011488094273`*^9}, {3.617301419219713*^9, 
   3.617301449348619*^9}, 3.617301492092044*^9, {3.617301525462164*^9, 
   3.61730160126869*^9}, {3.617302605235455*^9, 3.61730264112428*^9}, {
   3.617302959915144*^9, 3.6173029759672213`*^9}, {3.617303151863224*^9, 
   3.617303152536265*^9}, {3.6173086547125*^9, 3.6173086548470993`*^9}, {
   3.617308727818211*^9, 3.617308727927717*^9}, {3.617318018819311*^9, 
   3.6173180189378433`*^9}, {3.6173181603198967`*^9, 3.617318172815241*^9}, {
   3.6375268848352547`*^9, 3.6375269093548822`*^9}, {3.637526951205027*^9, 
   3.637526951351118*^9}, {3.63752950788872*^9, 3.637529532961174*^9}, {
   3.63753079975598*^9, 3.637530806276362*^9}, {3.637590979800901*^9, 
   3.637591034009012*^9}, {3.6375911190844107`*^9, 3.637591125845196*^9}}],

Cell[BoxData[{
 RowBox[{
  RowBox[{"popsize", "=", 
   RowBox[{"Total", "[", 
    RowBox[{"Total", "[", "nend", "]"}], "]"}]}], 
  ";"}], "\[IndentingNewLine]", 
 RowBox[{
  RowBox[{"ppvend", "=", 
   FractionBox[
    RowBox[{"nend", "[", 
     RowBox[{"[", 
      RowBox[{"1", ",", "All"}], "]"}], "]"}], 
    RowBox[{
     RowBox[{"nend", "[", 
      RowBox[{"[", 
       RowBox[{"1", ",", "All"}], "]"}], "]"}], "+", 
     RowBox[{"nend", "[", 
      RowBox[{"[", 
       RowBox[{"2", ",", "All"}], "]"}], "]"}]}]]}], 
  ";"}], "\[IndentingNewLine]", 
 RowBox[{
  RowBox[{"pnorT", "=", 
   RowBox[{
    RowBox[{"Table", "[", 
     RowBox[{
      RowBox[{"PPVx", "[", "i", "]"}], ",", 
      RowBox[{"{", 
       RowBox[{"i", ",", 
        RowBox[{"-", "M"}], ",", "M"}], "}"}]}], "]"}], "/.", "simsub"}]}], 
  ";"}], "\[IndentingNewLine]", 
 RowBox[{
  RowBox[{"pTrue", "=", 
   RowBox[{
    RowBox[{"Table", "[", 
     RowBox[{
      RowBox[{"TPRx", "[", "i", "]"}], ",", 
      RowBox[{"{", 
       RowBox[{"i", ",", 
        RowBox[{"-", "M"}], ",", "M"}], "}"}]}], "]"}], "/.", "simsub"}]}], 
  ";"}], "\[IndentingNewLine]", 
 RowBox[{
  RowBox[{"pFalse", "=", 
   RowBox[{
    RowBox[{"Table", "[", 
     RowBox[{
      RowBox[{"FDIST", "[", "i", "]"}], ",", 
      RowBox[{"{", 
       RowBox[{"i", ",", 
        RowBox[{"-", "M"}], ",", "M"}], "}"}]}], "]"}], "/.", "simsub"}]}], 
  ";"}]}], "Input",
 CellChangeTimes->{{3.617302662405066*^9, 3.617302706628251*^9}, {
  3.6173028438717003`*^9, 3.6173028505772467`*^9}, {3.617302912025524*^9, 
  3.617302954299478*^9}, {3.617303254542865*^9, 3.617303264276968*^9}, {
  3.6173033203232803`*^9, 3.617303357372632*^9}, {3.617307935399122*^9, 
  3.617307959655922*^9}, {3.6173080593676157`*^9, 3.617308101281988*^9}, {
  3.617308146550639*^9, 3.617308157032064*^9}, {3.6173082894761333`*^9, 
  3.61730829014981*^9}, {3.617312520874124*^9, 3.6173125254992733`*^9}}],

Cell[CellGroupData[{

Cell[BoxData[
 RowBox[{"ListLinePlot", "[", 
  RowBox[{
   RowBox[{"{", 
    RowBox[{"ppvend", ",", 
     RowBox[{
      RowBox[{"nend", "[", 
       RowBox[{"[", "1", "]"}], "]"}], "/", 
      RowBox[{"Total", "[", 
       RowBox[{"nend", "[", 
        RowBox[{"[", "1", "]"}], "]"}], "]"}]}], ",", 
     RowBox[{
      RowBox[{"nend", "[", 
       RowBox[{"[", "2", "]"}], "]"}], "/", 
      RowBox[{"Total", "[", 
       RowBox[{"nend", "[", 
        RowBox[{"[", "2", "]"}], "]"}], "]"}]}], ",", "pnorT", ",", "pTrue", 
     ",", "pFalse"}], "}"}], ",", 
   RowBox[{"PlotRange", "\[Rule]", 
    RowBox[{"{", 
     RowBox[{"All", ",", "All"}], "}"}]}], ",", 
   RowBox[{"DataRange", "\[Rule]", 
    RowBox[{"{", 
     RowBox[{
      RowBox[{"-", "M"}], ",", "M"}], "}"}]}], ",", 
   RowBox[{"PlotStyle", "\[Rule]", 
    RowBox[{"{", 
     RowBox[{
      RowBox[{"Darker", "[", "Cyan", "]"}], ",", "Orange", ",", "Gray", ",", 
      RowBox[{"Directive", "[", 
       RowBox[{
        RowBox[{"Darker", "[", "Cyan", "]"}], ",", "Dashed", ",", 
        RowBox[{"Opacity", "[", "0.5", "]"}]}], "]"}], ",", 
      RowBox[{"Directive", "[", 
       RowBox[{"Orange", ",", "Dashed", ",", 
        RowBox[{"Opacity", "[", "0.5", "]"}]}], "]"}], ",", 
      RowBox[{"Directive", "[", 
       RowBox[{"Gray", ",", "Dashed", ",", 
        RowBox[{"Opacity", "[", "0.5", "]"}]}], "]"}]}], "}"}]}], ",", 
   RowBox[{"Filling", "\[Rule]", 
    RowBox[{"{", 
     RowBox[{
      RowBox[{"1", "\[Rule]", "Bottom"}], ",", 
      RowBox[{"2", "\[Rule]", "Bottom"}], ",", 
      RowBox[{"3", "\[Rule]", "Bottom"}]}], "}"}]}]}], "]"}]], "Input",
 CellChangeTimes->{{3.617308163496006*^9, 3.617308208744391*^9}, {
  3.6173083080716763`*^9, 3.6173083221934557`*^9}, {3.617308523435968*^9, 
  3.617308541604114*^9}, {3.617319674302085*^9, 3.6173196913800783`*^9}, {
  3.637591069029314*^9, 3.637591088998477*^9}}],

Cell[BoxData[
 GraphicsBox[{{}, GraphicsComplexBox[CompressedData["
1:eJxTTMoPSmViYGBQB2IQDQEiB8IvT3jG/e2iPYQvcKCD50vNDal7UD7HgQZh
F5eFBnehfIYD5ftmL5CceQXK/7D/f+B6hdTKwzB5ho+PRR5Oz98Jk7dv/6z2
UfPbbpi8Q+CxtgvPNt+Hme9g4d1ox/r+Ccx+hyVLhM88DX8B5Ys4cO8uKHKq
fAXjH9A2SIu+dHgt3L3iVb7K9m+2wN3r3XgzMHfKNrh7M/Rn9WvxbYe713Vz
s1Fb0U64e/9flrQ5Gb4M7t7+pA11p/M2wt37tvXXr1upcPMdrh6dJBB/ZCvc
vUbHv53r/7sF7l6D0McX5deegbs30e7b4rkcG+HudffctGkq51K4e3Wnrg/n
41kBd2+pb4iNzMatcPc+0mgKcFt5Hu7ee78yqzfNPgZ3b+i3Y8LH98LlHeZ/
f3/7RN8iuHs3rNmbkNg7Be7eiQ/5zuVNbYe7N93syhu1pKlw9zKgABEHND7Z
8gDv/qIu
    "], {{{}, 
      {RGBColor[0, 
        NCache[
         Rational[2, 3], 0.6666666666666666], 
        NCache[
         Rational[2, 3], 0.6666666666666666]], Opacity[0.2], EdgeForm[None], 
       GraphicsGroupBox[
        PolygonBox[{{1, 38, 39, 11, 10, 9, 8, 7, 6, 5, 4, 3, 2}}]]}, {}, 
      {RGBColor[1, 0.5, 0], Opacity[0.2], EdgeForm[None], 
       GraphicsGroupBox[
        PolygonBox[{{12, 36, 37, 22, 21, 20, 19, 18, 17, 16, 15, 14, 
         13}}]]}, {}, 
      {GrayLevel[0.5], Opacity[0.2], EdgeForm[None], 
       GraphicsGroupBox[
        PolygonBox[{{23, 34, 35, 33, 32, 31, 30, 29, 28, 27, 26, 25, 
         24}}]]}, {}, {}, {}, {}, {}, {}, {}, {}, {}, {}, {}, {}, {}, {}, {}, \
{}, {}, {}, {}, {}, {}, {}, {}, {}, {}, {}, {}, {}, {}, {}, {}, {}, {}, {}, \
{}, {}, {}, {}, {}, {}, {}, {}, {}, {}, {}, {}, {}, {}}, {{}, {}, 
      {RGBColor[0, 
        NCache[
         Rational[2, 3], 0.6666666666666666], 
        NCache[
         Rational[2, 3], 0.6666666666666666]], PointSize[
       0.019444444444444445`], AbsoluteThickness[1.6], 
       LineBox[{1, 2, 3, 4, 5, 6, 7, 8, 9, 10, 11}]}, 
      {RGBColor[1, 0.5, 0], PointSize[0.019444444444444445`], 
       AbsoluteThickness[1.6], 
       LineBox[{12, 13, 14, 15, 16, 17, 18, 19, 20, 21, 22}]}, 
      {GrayLevel[0.5], PointSize[0.019444444444444445`], AbsoluteThickness[
       1.6], LineBox[{23, 24, 25, 26, 27, 28, 29, 30, 31, 32, 33}]}}}], {}},
  AspectRatio->NCache[GoldenRatio^(-1), 0.6180339887498948],
  Axes->{True, True},
  AxesLabel->{None, None},
  AxesOrigin->{0, 0},
  DisplayFunction->Identity,
  Frame->{{False, False}, {False, False}},
  FrameLabel->{{None, None}, {None, None}},
  FrameTicks->{{Automatic, Automatic}, {Automatic, Automatic}},
  GridLines->{None, None},
  GridLinesStyle->Directive[
    GrayLevel[0.5, 0.4]],
  ImageSize->{301.3203125, Automatic},
  Method->{},
  PlotRange->{{-5., 5.}, {0, 0.8273021922267118}},
  PlotRangeClipping->True,
  PlotRangePadding->{{
     Scaled[0.02], 
     Scaled[0.02]}, {
     Scaled[0.02], 
     Scaled[0.05]}},
  Ticks->{Automatic, Automatic}]], "Output",
 CellChangeTimes->{{3.6173026465503798`*^9, 3.6173027351181383`*^9}, 
   3.617302767767437*^9, 3.6173028511128407`*^9, {3.617302938643952*^9, 
   3.617302984200798*^9}, 3.617303111149211*^9, 3.617303158342992*^9, 
   3.617303223783063*^9, 3.617303265029428*^9, {3.617303344522006*^9, 
   3.6173033583607473`*^9}, 3.617307960735817*^9, 3.617308009296381*^9, 
   3.6173081049393263`*^9, {3.61730815063122*^9, 3.617308209097081*^9}, {
   3.6173082996226387`*^9, 3.6173083228775253`*^9}, 3.6173084170252666`*^9, 
   3.617308450827157*^9, {3.6173084973077927`*^9, 3.617308569368306*^9}, 
   3.6173086119495077`*^9, 3.61730864265088*^9, 3.6173087068863907`*^9, 
   3.617308758846485*^9, {3.61730882074024*^9, 3.617308847755762*^9}, 
   3.617309439641712*^9, 3.617312259104158*^9, 3.617312349272744*^9, 
   3.617312391424625*^9, 3.6173124870621653`*^9, 3.617312638485306*^9, 
   3.617312743124349*^9, 3.61731278971483*^9, 3.6173129018503036`*^9, 
   3.617312945551453*^9, 3.617312994508111*^9, 3.617317479629793*^9, 
   3.617317563637019*^9, 3.6173180062915783`*^9, 3.6173180385814447`*^9, 
   3.617318190748728*^9, 3.617318900679038*^9, 3.617319005480863*^9, 
   3.617319048003777*^9, {3.617319682288629*^9, 3.617319691733832*^9}, {
   3.63759101608107*^9, 3.637591129553379*^9}}]
}, Open  ]]
}, Closed]],

Cell[CellGroupData[{

Cell["\<\
Simulate tally model using stochastic representation (no recursions)\
\>", "Subsubsection",
 CellChangeTimes->{{3.617484718858736*^9, 3.617484743719676*^9}}],

Cell["\<\
This section simulates the model in an entirely agent-based way, not using \
the recursions at all.\
\>", "Text",
 CellChangeTimes->{{3.647018514653821*^9, 3.647018535815402*^9}}],

Cell[CellGroupData[{

Cell[BoxData[{
 RowBox[{
  RowBox[{"r", "=", "0.2"}], ";"}], "\[IndentingNewLine]", 
 RowBox[{
  RowBox[{"rT", "=", "0"}], ";"}], "\[IndentingNewLine]", 
 RowBox[{
  RowBox[{"targets", "=", 
   RowBox[{"{", 
    RowBox[{"0", ",", "1", ",", "2", ",", "3", ",", "4"}], "}"}]}], 
  ";"}], "\[IndentingNewLine]", 
 RowBox[{
  RowBox[{
   RowBox[{"W", "=", "0.8"}], ";"}], " ", 
  RowBox[{"(*", " ", 
   RowBox[{"power", ",", " ", 
    RowBox[{"or", " ", "true", " ", "positive", " ", "rate"}]}], " ", 
   "*)"}]}], "\[IndentingNewLine]", 
 RowBox[{
  RowBox[{"F", "=", "0.05"}], ";", " ", 
  RowBox[{"(*", " ", "alpha", " ", "*)"}], "\[IndentingNewLine]", 
  RowBox[{"WR", "=", "0.8"}], ";", " ", 
  RowBox[{"(*", " ", 
   RowBox[{"power", " ", "in", " ", "replications"}], " ", "*)"}], 
  "\[IndentingNewLine]", 
  RowBox[{"FR", "=", "0.05"}], ";", " ", 
  RowBox[{"(*", " ", 
   RowBox[{"alpha", " ", "in", " ", "replications"}], " ", "*)"}], 
  "\[IndentingNewLine]", 
  RowBox[{"b", "=", "0.01"}], ";"}], "\[IndentingNewLine]", 
 RowBox[{
  RowBox[{"Jn", "=", "0.1"}], ";"}], "\[IndentingNewLine]", 
 RowBox[{
  RowBox[{"Jr", "=", "1"}], ";"}], "\[IndentingNewLine]", 
 RowBox[{
  RowBox[{"JR", "=", "0.8"}], ";"}], "\[IndentingNewLine]", 
 RowBox[{
  RowBox[{"tmax", "=", 
   RowBox[{"10", "^", "6"}]}], ";"}], "\[IndentingNewLine]", 
 RowBox[{
  RowBox[{"tallymax", "=", "5"}], ";"}], "\[IndentingNewLine]", 
 RowBox[{
  RowBox[{"ilist", "=", 
   RowBox[{"Table", "[", 
    RowBox[{"i", ",", 
     RowBox[{"{", 
      RowBox[{"i", ",", "1", ",", 
       RowBox[{
        RowBox[{"2", "tallymax"}], "+", "1"}]}], "}"}]}], "]"}]}], 
  ";"}], "\[IndentingNewLine]", 
 RowBox[{
  RowBox[{"nT", "=", 
   RowBox[{"ConstantArray", "[", 
    RowBox[{"10", ",", 
     RowBox[{
      RowBox[{"2", "tallymax"}], "+", "1"}]}], "]"}]}], 
  ";"}], "\[IndentingNewLine]", 
 RowBox[{
  RowBox[{"nF", "=", 
   RowBox[{"ConstantArray", "[", 
    RowBox[{"10", ",", 
     RowBox[{
      RowBox[{"2", "tallymax"}], "+", "1"}]}], "]"}]}], 
  ";"}], "\[IndentingNewLine]", 
 RowBox[{
  RowBox[{"w", "=", 
   RowBox[{"Table", "[", 
    RowBox[{
     RowBox[{"If", "[", 
      RowBox[{
       RowBox[{"MemberQ", "[", 
        RowBox[{"targets", ",", "i"}], "]"}], ",", "1", ",", "0"}], "]"}], 
     ",", 
     RowBox[{"{", 
      RowBox[{"i", ",", 
       RowBox[{"-", "tallymax"}], ",", "tallymax"}], "}"}]}], "]"}]}], 
  ";"}], "\[IndentingNewLine]", 
 RowBox[{
  RowBox[{"For", "[", 
   RowBox[{
    RowBox[{"t", "=", "1"}], ",", 
    RowBox[{"t", "<=", "tmax"}], ",", 
    RowBox[{"t", "++"}], ",", "\[IndentingNewLine]", 
    RowBox[{
     RowBox[{"If", "[", 
      RowBox[{
       RowBox[{
        RowBox[{"RandomReal", "[", "]"}], ">", "r"}], ",", 
       "\[IndentingNewLine]", 
       RowBox[{"{", " ", 
        RowBox[{"(*", " ", "innovate", " ", "*)"}], "\[IndentingNewLine]", 
        RowBox[{
         RowBox[{"If", "[", 
          RowBox[{
           RowBox[{
            RowBox[{"RandomReal", "[", "]"}], "<", "b"}], ",", 
           RowBox[{"IsTrue", "=", "1"}], ",", 
           RowBox[{"IsTrue", "=", "0"}]}], "]"}], ";", "\[IndentingNewLine]", 
         
         RowBox[{"If", "[", 
          RowBox[{
           RowBox[{"IsTrue", "\[Equal]", "1"}], ",", 
           RowBox[{"PrPositive", "=", "W"}], ",", 
           RowBox[{"PrPositive", "=", "F"}]}], "]"}], ";", 
         "\[IndentingNewLine]", 
         RowBox[{"If", "[", 
          RowBox[{
           RowBox[{
            RowBox[{"RandomReal", "[", "]"}], "<", "PrPositive"}], ",", 
           "\[IndentingNewLine]", 
           RowBox[{"{", 
            RowBox[{
             RowBox[{"i", "=", 
              RowBox[{"tallymax", "+", "2"}]}], ";", 
             RowBox[{"PrPublish", "=", "1"}], ";"}], "}"}], ",", 
           RowBox[{"(*", " ", 
            RowBox[{
             RowBox[{
             "tally", " ", "0", " ", "is", " ", "at", " ", "tallymax"}], "+", 
             "1"}], " ", "*)"}], "\[IndentingNewLine]", 
           RowBox[{"{", 
            RowBox[{
             RowBox[{"i", "=", "tallymax"}], ";", 
             RowBox[{"PrPublish", "=", "Jn"}], ";"}], "}"}]}], "]"}], ";", 
         "\[IndentingNewLine]", 
         RowBox[{"If", "[", 
          RowBox[{
           RowBox[{
            RowBox[{"RandomReal", "[", "]"}], "<", "PrPublish"}], ",", 
           "\[IndentingNewLine]", 
           RowBox[{
            RowBox[{"If", "[", 
             RowBox[{
              RowBox[{"IsTrue", "\[Equal]", "1"}], ",", "\[IndentingNewLine]", 
              RowBox[{
               RowBox[{"nT", "[", 
                RowBox[{"[", "i", "]"}], "]"}], "=", 
               RowBox[{
                RowBox[{"nT", "[", 
                 RowBox[{"[", "i", "]"}], "]"}], "+", "1"}]}], ",", 
              "\[IndentingNewLine]", 
              RowBox[{
               RowBox[{"nF", "[", 
                RowBox[{"[", "i", "]"}], "]"}], "=", 
               RowBox[{
                RowBox[{"nF", "[", 
                 RowBox[{"[", "i", "]"}], "]"}], "+", "1"}]}]}], 
             "\[IndentingNewLine]", "]"}], ";"}]}], "\[IndentingNewLine]", 
          "]"}], ";"}], "\[IndentingNewLine]", "}"}], ",", 
       "\[IndentingNewLine]", 
       RowBox[{"{", " ", 
        RowBox[{"(*", " ", "replicate", " ", "*)"}], "\[IndentingNewLine]", 
        RowBox[{"(*", " ", 
         RowBox[{
          RowBox[{"s", "=", 
           RowBox[{
            RowBox[{"Total", "[", "nT", "]"}], "+", 
            RowBox[{"Total", "[", "nF", "]"}]}]}], ";"}], " ", "*)"}], 
        "\[IndentingNewLine]", 
        RowBox[{
         RowBox[{"If", "[", 
          RowBox[{
           RowBox[{
            RowBox[{"RandomReal", "[", "]"}], "<", "rT"}], ",", 
           "\[IndentingNewLine]", 
           RowBox[{"(*", " ", 
            RowBox[{"targeted", ",", " ", 
             RowBox[{
             "so", " ", "weight", " ", "individual", " ", "tallies", " ", 
              "in", " ", "sampling"}]}], " ", "*)"}], "\[IndentingNewLine]", 
           RowBox[{"fr", "=", 
            RowBox[{
             RowBox[{"(", 
              RowBox[{"nT", "+", "nF"}], ")"}], "w"}]}], ",", 
           "\[IndentingNewLine]", 
           RowBox[{"fr", "=", 
            RowBox[{"(", 
             RowBox[{"nT", "+", "nF"}], ")"}]}]}], 
          RowBox[{"(*", " ", 
           RowBox[{
            RowBox[{"no", " ", "targeting"}], ",", " ", 
            RowBox[{
            "so", " ", "no", " ", "weighting", " ", "of", " ", "tallies"}]}], 
           " ", "*)"}], "\[IndentingNewLine]", "]"}], ";", 
         "\[IndentingNewLine]", 
         RowBox[{"fr", "=", 
          RowBox[{"fr", "/", 
           RowBox[{"Total", "[", "fr", "]"}]}]}], ";", "\[IndentingNewLine]", 
         
         RowBox[{"i", "=", 
          RowBox[{
           RowBox[{"RandomSample", "[", 
            RowBox[{
             RowBox[{"fr", "\[Rule]", "ilist"}], ",", "1"}], "]"}], "[", 
           RowBox[{"[", "1", "]"}], "]"}]}], ";", "\[IndentingNewLine]", 
         RowBox[{"fT", "=", 
          RowBox[{
           RowBox[{"nT", "[", 
            RowBox[{"[", "i", "]"}], "]"}], "/", 
           RowBox[{"(", 
            RowBox[{
             RowBox[{"nT", "[", 
              RowBox[{"[", "i", "]"}], "]"}], "+", 
             RowBox[{"nF", "[", 
              RowBox[{"[", "i", "]"}], "]"}]}], ")"}]}]}], ";", 
         "\[IndentingNewLine]", 
         RowBox[{"If", "[", 
          RowBox[{
           RowBox[{
            RowBox[{"RandomReal", "[", "]"}], "<", "fT"}], ",", 
           RowBox[{"IsTrue", "=", "1"}], ",", 
           RowBox[{"IsTrue", "=", "0"}]}], "]"}], ";", "\[IndentingNewLine]", 
         
         RowBox[{"If", "[", 
          RowBox[{
           RowBox[{"IsTrue", "\[Equal]", "1"}], ",", 
           RowBox[{"PrPositive", "=", "WR"}], ",", 
           RowBox[{"PrPositive", "=", "FR"}]}], "]"}], ";", 
         "\[IndentingNewLine]", 
         RowBox[{"If", "[", 
          RowBox[{
           RowBox[{
            RowBox[{"RandomReal", "[", "]"}], "<", "PrPositive"}], ",", 
           "\[IndentingNewLine]", 
           RowBox[{"{", 
            RowBox[{
             RowBox[{"j", "=", 
              RowBox[{"Min", "[", 
               RowBox[{
                RowBox[{"i", "+", "1"}], ",", 
                RowBox[{"Length", "[", "nT", "]"}]}], "]"}]}], ";", 
             RowBox[{"PrPublish", "=", "JR"}], ";"}], "}"}], ",", 
           "\[IndentingNewLine]", 
           RowBox[{"{", 
            RowBox[{
             RowBox[{"j", "=", 
              RowBox[{"Max", "[", 
               RowBox[{
                RowBox[{"i", "-", "1"}], ",", "1"}], "]"}]}], ";", 
             RowBox[{"PrPublish", "=", "Jr"}], ";"}], "}"}]}], 
          "\[IndentingNewLine]", "]"}], ";", "\[IndentingNewLine]", 
         RowBox[{"If", "[", 
          RowBox[{
           RowBox[{
            RowBox[{"RandomReal", "[", "]"}], "<", "PrPublish"}], ",", 
           "\[IndentingNewLine]", 
           RowBox[{
            RowBox[{"If", "[", 
             RowBox[{
              RowBox[{"IsTrue", "\[Equal]", "1"}], ",", "\[IndentingNewLine]", 
              RowBox[{"{", 
               RowBox[{
                RowBox[{
                 RowBox[{"nT", "[", 
                  RowBox[{"[", "i", "]"}], "]"}], "--"}], ";", 
                RowBox[{
                 RowBox[{"nT", "[", 
                  RowBox[{"[", "j", "]"}], "]"}], "++"}], ";"}], "}"}], ",", 
              "\[IndentingNewLine]", 
              RowBox[{"{", 
               RowBox[{
                RowBox[{
                 RowBox[{"nF", "[", 
                  RowBox[{"[", "i", "]"}], "]"}], "--"}], ";", 
                RowBox[{
                 RowBox[{"nF", "[", 
                  RowBox[{"[", "j", "]"}], "]"}], "++"}], ";"}], "}"}]}], 
             "\[IndentingNewLine]", "]"}], ";"}]}], "\[IndentingNewLine]", 
          "]"}], ";"}], "\[IndentingNewLine]", "}"}]}], "\[IndentingNewLine]",
       "]"}], ";"}]}], "\[IndentingNewLine]", "]"}], 
  ";"}], "\[IndentingNewLine]", 
 RowBox[{
  RowBox[{"fT", "=", 
   RowBox[{"nT", "/", 
    RowBox[{"(", 
     RowBox[{"nT", "+", "nF"}], ")"}]}]}], ";"}], "\[IndentingNewLine]", 
 RowBox[{
  RowBox[{"Print", "[", 
   RowBox[{"{", 
    RowBox[{
    "r", ",", "b", ",", "W", ",", "F", ",", "Jn", ",", "JR", ",", "Jr"}], 
    "}"}], "]"}], ";"}], "\[IndentingNewLine]", 
 RowBox[{
  RowBox[{"Clear", "[", 
   RowBox[{
   "r", ",", "W", ",", "F", ",", "b", ",", "Jn", ",", "JR", ",", "Jr", ",", 
    "s", ",", "i", ",", "j", ",", "PrPublish", ",", "rT", ",", "targets", ",",
     "w", ",", "WR", ",", "FR"}], "]"}], ";"}]}], "Input",
 CellChangeTimes->{{3.61659343481179*^9, 3.616593456883142*^9}, {
   3.616593630930377*^9, 3.6165936569824057`*^9}, {3.616593713753415*^9, 
   3.616593765436903*^9}, {3.6165938090541887`*^9, 3.616593812246272*^9}, {
   3.616593881502763*^9, 3.616593901731934*^9}, 3.616593949832024*^9, {
   3.616594074164693*^9, 3.616594087556299*^9}, {3.616594128397642*^9, 
   3.616594164251498*^9}, {3.6165943458253183`*^9, 3.6165944439418077`*^9}, {
   3.6165947463657293`*^9, 3.616594765460952*^9}, {3.616594828308456*^9, 
   3.616594892871904*^9}, {3.616594968655962*^9, 3.6165949941416187`*^9}, {
   3.616595034514505*^9, 3.616595038882567*^9}, {3.616595077173894*^9, 
   3.61659507933549*^9}, {3.616595126727228*^9, 3.616595135991406*^9}, {
   3.616595231187392*^9, 3.616595253467716*^9}, {3.6165952994541483`*^9, 
   3.616595314300825*^9}, {3.616595397080948*^9, 3.616595399736472*^9}, {
   3.616595445538746*^9, 3.616595489881571*^9}, {3.61659566255755*^9, 
   3.6165957054118958`*^9}, {3.6165957650740433`*^9, 3.616595848595985*^9}, {
   3.6165958976841908`*^9, 3.616595924614667*^9}, {3.6165959557999563`*^9, 
   3.616596058427187*^9}, {3.616596265492318*^9, 3.616596397524766*^9}, {
   3.616596442986166*^9, 3.6165964433447733`*^9}, {3.61659651740107*^9, 
   3.616596521504569*^9}, {3.616596555886154*^9, 3.616596556005857*^9}, {
   3.616596792079626*^9, 3.616596810648329*^9}, {3.616596926178504*^9, 
   3.616596926514327*^9}, {3.616597110863144*^9, 3.616597146767717*^9}, {
   3.616597181025812*^9, 3.616597192574193*^9}, {3.6165972456755943`*^9, 
   3.616597251856674*^9}, {3.6165972843373003`*^9, 3.616597284487782*^9}, {
   3.61659740676901*^9, 3.616597407040835*^9}, {3.616597522799518*^9, 
   3.616597522989934*^9}, {3.616597630415298*^9, 3.616597630571721*^9}, {
   3.6165976997139807`*^9, 3.616597704400763*^9}, {3.61659775658766*^9, 
   3.6165977609146967`*^9}, {3.616597803107545*^9, 3.616597805361644*^9}, {
   3.616597984514661*^9, 3.616598004377887*^9}, {3.616598092856927*^9, 
   3.6165980938073072`*^9}, {3.61659816665541*^9, 3.6165981667667847`*^9}, {
   3.616598297635579*^9, 3.616598297777182*^9}, {3.616598375780558*^9, 
   3.616598422498013*^9}, {3.616598479325646*^9, 3.616598509245552*^9}, {
   3.616600098005766*^9, 3.616600121101516*^9}, 3.616600392590847*^9, {
   3.6166007175848503`*^9, 3.616600736885708*^9}, {3.616600903082402*^9, 
   3.616600903215283*^9}, {3.616601101853918*^9, 3.6166011023280354`*^9}, {
   3.616601157647208*^9, 3.616601157860467*^9}, {3.61660124589388*^9, 
   3.6166012510446863`*^9}, 3.6166013473815823`*^9, 3.616601527197115*^9, 
   3.616601603621314*^9, 3.616601714246943*^9, {3.6166040582418423`*^9, 
   3.616604060993935*^9}, {3.616604145084319*^9, 3.616604145362837*^9}, {
   3.616611216735744*^9, 3.616611217119239*^9}, {3.616611283241152*^9, 
   3.61661128336793*^9}, {3.616611876827179*^9, 3.616611876937364*^9}, {
   3.616613003032432*^9, 3.616613003320097*^9}, {3.616614844643051*^9, 
   3.6166148448415813`*^9}, {3.616616535442835*^9, 3.616616536139593*^9}, {
   3.616621854616934*^9, 3.616621856304531*^9}, {3.616630500412796*^9, 
   3.6166305239875927`*^9}, 3.616714756282339*^9, {3.6167149347705517`*^9, 
   3.616714934922076*^9}, {3.61671512778677*^9, 3.616715127954234*^9}, {
   3.616719604392295*^9, 3.61671961073597*^9}, {3.616778983745843*^9, 
   3.616779068859972*^9}, {3.616779246765744*^9, 3.616779275205784*^9}, {
   3.616779445714015*^9, 3.616779504034038*^9}, {3.616779957928907*^9, 
   3.6167799727269897`*^9}, {3.61678007484479*^9, 3.616780116140123*^9}, {
   3.616780259479491*^9, 3.616780279230281*^9}, {3.616780326563332*^9, 
   3.616780332281707*^9}, {3.616784332293375*^9, 3.6167843377977858`*^9}, 
   3.6167844761858673`*^9, {3.616787145329048*^9, 3.6167871914637127`*^9}, {
   3.61678722883385*^9, 3.6167872464182167`*^9}, {3.6167872797069397`*^9, 
   3.616787288579339*^9}, {3.616787322189929*^9, 3.616787421359004*^9}, {
   3.6167875744926567`*^9, 3.6167875819461107`*^9}, {3.6167877047978354`*^9, 
   3.616787711006621*^9}, {3.616787745984432*^9, 3.6167878130257473`*^9}, {
   3.616787903957205*^9, 3.6167879697653933`*^9}, {3.616788079991291*^9, 
   3.616788084879202*^9}, {3.6167881632368526`*^9, 3.6167881727059593`*^9}, 
   3.616788359889471*^9, 3.617458546719941*^9, {3.6174586327371264`*^9, 
   3.617458642585802*^9}, {3.617458902833664*^9, 3.6174589244358*^9}, {
   3.617484790127824*^9, 3.6174847906449013`*^9}, {3.617484887134144*^9, 
   3.617484901213904*^9}, {3.617485017454954*^9, 3.617485025799975*^9}, {
   3.617485072854127*^9, 3.6174850997408247`*^9}, {3.617485132006299*^9, 
   3.617485147772716*^9}, {3.61748525252398*^9, 3.617485257819817*^9}, {
   3.617485383897821*^9, 3.617485589460147*^9}, {3.617485624149946*^9, 
   3.617485640745791*^9}, {3.617485894450494*^9, 3.617485895466826*^9}, {
   3.620779826631103*^9, 3.620779842108883*^9}, 3.620779878347289*^9, {
   3.620779959993045*^9, 3.620780017681038*^9}, {3.620780055734169*^9, 
   3.620780101769168*^9}, {3.6207801476776867`*^9, 3.620780176954727*^9}, {
   3.620780234873932*^9, 3.620780235072554*^9}, {3.6207803667932787`*^9, 
   3.620780369927527*^9}, 3.6207804662493553`*^9, {3.621011407391653*^9, 
   3.621011423061755*^9}, 3.621013144478319*^9, {3.621014928206253*^9, 
   3.621014929894156*^9}, {3.621206303915882*^9, 3.621206320500641*^9}, 
   3.6212064444061537`*^9, {3.647018548748104*^9, 3.647018581163656*^9}, {
   3.647018693218174*^9, 3.647018731921308*^9}}],

Cell[BoxData[
 RowBox[{"{", 
  RowBox[{
  "0.2`", ",", "0.01`", ",", "0.8`", ",", "0.05`", ",", "0.1`", ",", "0.8`", 
   ",", "1"}], "}"}]], "Print",
 CellChangeTimes->{
  3.616780342351561*^9, 3.61678277785424*^9, 3.616784368586635*^9, 
   3.616784485722258*^9, 3.616787433009983*^9, 3.61678758343544*^9, {
   3.616787913645656*^9, 3.616787928582531*^9}, 3.616787977414589*^9, 
   3.6167880867529*^9, 3.616788181732046*^9, 3.616788370067685*^9, 
   3.617458655056963*^9, 3.617458904264699*^9, 3.617458940179447*^9, 
   3.617485113789976*^9, {3.617485146081373*^9, 3.617485159476162*^9}, 
   3.61748558920357*^9, {3.617485633416733*^9, 3.617485651312868*^9}, 
   3.617485905223975*^9, 3.620779857034835*^9, 3.6207798923961143`*^9, {
   3.6207800912916737`*^9, 3.6207801182274427`*^9}, 3.6207801972110033`*^9, 
   3.620780251364382*^9, 3.620780385132821*^9, 3.6207804793093367`*^9, 
   3.621011436895732*^9, 3.6210131617740097`*^9, 3.621014947254204*^9, 
   3.621206338630911*^9, 3.621206423579624*^9, 3.621206457976466*^9}]
}, Open  ]],

Cell[CellGroupData[{

Cell[BoxData[{
 RowBox[{
  RowBox[{"pTplot", "=", 
   RowBox[{"nT", "/", 
    RowBox[{"Total", "[", "nT", "]"}]}]}], ";"}], "\[IndentingNewLine]", 
 RowBox[{
  RowBox[{"pFplot", "=", 
   RowBox[{"nF", "/", 
    RowBox[{"Total", "[", "nF", "]"}]}]}], ";"}], "\[IndentingNewLine]", 
 RowBox[{"ListPlot", "[", 
  RowBox[{
   RowBox[{"{", 
    RowBox[{"fT", ",", "pTplot", ",", "pFplot"}], "}"}], ",", 
   RowBox[{"DataRange", "\[Rule]", 
    RowBox[{"{", 
     RowBox[{
      RowBox[{"-", "tallymax"}], ",", "tallymax"}], "}"}]}], ",", 
   RowBox[{"Joined", "\[Rule]", "True"}], ",", 
   RowBox[{"PlotRange", "\[Rule]", 
    RowBox[{"{", 
     RowBox[{"All", ",", 
      RowBox[{"{", 
       RowBox[{"0", ",", "1.05"}], "}"}]}], "}"}]}], ",", 
   RowBox[{"Frame", "\[Rule]", "True"}], ",", 
   RowBox[{"Filling", "\[Rule]", "Axis"}], ",", 
   RowBox[{"FrameLabel", "\[Rule]", 
    RowBox[{"{", 
     RowBox[{"\"\<Tally\>\"", ",", "\"\<Proportion\>\""}], "}"}]}], ",", 
   RowBox[{"PlotMarkers", "\[Rule]", 
    RowBox[{"{", 
     RowBox[{"\"\<\[FilledSmallCircle]\>\"", ",", " ", "12"}], "}"}]}], ",", 
   RowBox[{"FrameStyle", "\[Rule]", 
    RowBox[{"(", 
     RowBox[{"FontSize", "\[Rule]", "12"}], ")"}]}], ",", 
   RowBox[{"PlotStyle", "\[Rule]", 
    RowBox[{"{", 
     RowBox[{
      RowBox[{"Darker", "[", "Blue", "]"}], ",", "Orange", ",", "Gray"}], 
     "}"}]}], ",", 
   RowBox[{"AspectRatio", "\[Rule]", "0.4"}], ",", 
   RowBox[{"ImageSize", "\[Rule]", "400"}]}], "]"}]}], "Input",
 CellChangeTimes->{{3.617458785974612*^9, 3.617458891432168*^9}, {
  3.620780279157695*^9, 3.6207802852198772`*^9}, {3.620780325848092*^9, 
  3.620780355989439*^9}}],

Cell[BoxData[
 GraphicsBox[{{}, {{{}, 
     {RGBColor[0, 0, 
       NCache[
        Rational[2, 3], 0.6666666666666666]], Opacity[0.2], EdgeForm[None], 
      GraphicsGroupBox[
       PolygonBox[{{-5., 0.}, {5., 0.}, {5., 1.}, {4., 1.}, {3., 
        0.9908136482939632}, {2., 0.7889182058047494}, {1., 
        0.1687707285760137}, {0., 0.04569337586789266}, {-1., 
        0.004256647464456993}, {-2., 0.0009455817691834901}, {-3., 
        0.0007826563356030367}, {-4., 0.0002534533012292485}}]]}, {}, 
     {RGBColor[1, 0.5, 0], Opacity[0.2], EdgeForm[None], 
      GraphicsGroupBox[
       PolygonBox[{{-5., 0.}, {5., 0.}, {5., 0.04668741662961316}, {4., 
        0.05306061953460797}, {3., 0.11190158589002519`}, {2., 
        0.22157996146435452`}, {1., 0.46761523640136354`}, {0., 
        0.07218022824959242}, {-1., 0.022232103156958647`}, {-2., 
        0.0029642804209278196`}, {-3., 0.0014821402104639098`}, {-4., 
        0.00029642804209278195`}}]]}, {}, 
     {GrayLevel[0.5], Opacity[0.2], EdgeForm[None], 
      GraphicsGroupBox[
       PolygonBox[{{-5., 0.10218367257987186`}, {-5., 0.}, {4., 0.}, {3., 
        0.000061020790655101776`}, {2., 0.003486902323148673}, {1., 
        0.13545743799851806`}, {0., 0.08866320882186288}, {-1., 
        0.3058797890424094}, {-2., 0.18420433247613652`}, {-3., 
        0.11129320489909776`}, {-4., 
        0.0687704310682997}}]]}, {}, {}, {}, {}, {}, {}, {}, {}, {}, {}, {}, \
{}}, {{}, {}, 
     {RGBColor[0, 0, 
       NCache[
        Rational[2, 3], 0.6666666666666666]], PointSize[
      0.019444444444444445`], AbsoluteThickness[1.6], 
      LineBox[{{-5., 0.}, {-4., 0.0002534533012292485}, {-3., 
       0.0007826563356030367}, {-2., 0.0009455817691834901}, {-1., 
       0.004256647464456993}, {0., 0.04569337586789266}, {1., 
       0.1687707285760137}, {2., 0.7889182058047494}, {3., 
       0.9908136482939632}, {4., 1.}, {5., 1.}}]}, 
     {RGBColor[1, 0.5, 0], PointSize[0.019444444444444445`], 
      AbsoluteThickness[1.6], 
      LineBox[{{-5., 0.}, {-4., 0.00029642804209278195`}, {-3., 
       0.0014821402104639098`}, {-2., 0.0029642804209278196`}, {-1., 
       0.022232103156958647`}, {0., 0.07218022824959242}, {1., 
       0.46761523640136354`}, {2., 0.22157996146435452`}, {3., 
       0.11190158589002519`}, {4., 0.05306061953460797}, {5., 
       0.04668741662961316}}]}, 
     {GrayLevel[0.5], PointSize[0.019444444444444445`], AbsoluteThickness[
      1.6], LineBox[{{-5., 0.10218367257987186`}, {-4., 
       0.0687704310682997}, {-3., 0.11129320489909776`}, {-2., 
       0.18420433247613652`}, {-1., 0.3058797890424094}, {0., 
       0.08866320882186288}, {1., 0.13545743799851806`}, {2., 
       0.003486902323148673}, {3., 0.000061020790655101776`}, {4., 0.}, {5., 
       0.}}]}}, {
     {RGBColor[0, 0, 
       NCache[
        Rational[2, 3], 0.6666666666666666]], PointSize[
      0.019444444444444445`], AbsoluteThickness[1.6], 
      GeometricTransformationBox[InsetBox[
        StyleBox["\<\"\[FilledSmallCircle]\"\>",
         StripOnInput->False,
         FontSize->12], {0., 0.}], {{{-5., 0.}}, {{-4., 
       0.0002534533012292485}}, {{-3., 0.0007826563356030367}}, {{-2., 
       0.0009455817691834901}}, {{-1., 0.004256647464456993}}, {{0., 
       0.04569337586789266}}, {{1., 0.1687707285760137}}, {{2., 
       0.7889182058047494}}, {{3., 0.9908136482939632}}, {{4., 1.}}, {{5., 
       1.}}}]}, 
     {RGBColor[1, 0.5, 0], PointSize[0.019444444444444445`], 
      AbsoluteThickness[1.6], GeometricTransformationBox[InsetBox[
        StyleBox["\<\"\[FilledSmallCircle]\"\>",
         StripOnInput->False,
         FontSize->12], {0., 0.}], {{{-5., 0.}}, {{-4., 
       0.00029642804209278195`}}, {{-3., 0.0014821402104639098`}}, {{-2., 
       0.0029642804209278196`}}, {{-1., 0.022232103156958647`}}, {{0., 
       0.07218022824959242}}, {{1., 0.46761523640136354`}}, {{2., 
       0.22157996146435452`}}, {{3., 0.11190158589002519`}}, {{4., 
       0.05306061953460797}}, {{5., 0.04668741662961316}}}]}, 
     {GrayLevel[0.5], PointSize[0.019444444444444445`], AbsoluteThickness[
      1.6], GeometricTransformationBox[InsetBox[
        StyleBox["\<\"\[FilledSmallCircle]\"\>",
         StripOnInput->False,
         FontSize->12], {0., 0.}], {{{-5., 0.10218367257987186`}}, {{-4., 
       0.0687704310682997}}, {{-3., 0.11129320489909776`}}, {{-2., 
       0.18420433247613652`}}, {{-1., 0.3058797890424094}}, {{0., 
       0.08866320882186288}}, {{1., 0.13545743799851806`}}, {{2., 
       0.003486902323148673}}, {{3., 0.000061020790655101776`}}, {{4., 
       0.}}, {{5., 0.}}}]}, {}}}, {}},
  AspectRatio->0.4,
  Axes->{True, True},
  AxesLabel->{None, None},
  AxesOrigin->{0, 0},
  DisplayFunction->Identity,
  Frame->{{True, True}, {True, True}},
  FrameLabel->{{
     FormBox["\"Proportion\"", TraditionalForm], None}, {
     FormBox["\"Tally\"", TraditionalForm], None}},
  FrameStyle->(FontSize -> 12),
  FrameTicks->{{Automatic, Automatic}, {Automatic, Automatic}},
  GridLines->{None, None},
  GridLinesStyle->Directive[
    GrayLevel[0.5, 0.4]],
  ImageSize->400,
  Method->{},
  PlotRange->{{-5., 5.}, {0, 1.05}},
  PlotRangeClipping->True,
  PlotRangePadding->{{
     Scaled[0.02], 
     Scaled[0.02]}, {0, 0}},
  Ticks->{Automatic, Automatic}]], "Output",
 CellChangeTimes->{{3.6174588870254507`*^9, 3.617458910818327*^9}, 
   3.617458944555461*^9, 3.61748511738437*^9, 3.617485161535252*^9, 
   3.617485598780264*^9, {3.617485636030739*^9, 3.6174856530631933`*^9}, 
   3.617485905331718*^9, 3.6207798583846617`*^9, 3.62077989247747*^9, {
   3.620780091430678*^9, 3.6207801183010817`*^9}, 3.620780198034257*^9, {
   3.6207802515594673`*^9, 3.6207802856631947`*^9}, {3.620780327170578*^9, 
   3.62078038520683*^9}, 3.6207804793953457`*^9, 3.6210114831762133`*^9, 
   3.62101316186744*^9, 3.621014947328494*^9, 3.621206342671817*^9, 
   3.6212064275513477`*^9, 3.621206458051919*^9}]
}, Open  ]]
}, Closed]]
}, Open  ]],

Cell[CellGroupData[{

Cell["Plots", "Section",
 CellChangeTimes->{{3.638196928548254*^9, 3.6381969504894857`*^9}}],

Cell["\<\
These sections allow for reproducing the plots from the main paper and the \
supplement.\
\>", "Text",
 CellChangeTimes->{{3.6470187402969837`*^9, 3.64701875537062*^9}}],

Cell[CellGroupData[{

Cell["Chromatography plots", "Subsection",
 CellChangeTimes->{{3.621206794521809*^9, 3.621206805763425*^9}}],

Cell[CellGroupData[{

Cell["\<\
(* define solutions (bounded) - execute all this to prep code *)\
\>", "Subsubsection",
 CellChangeTimes->{{3.621941683993801*^9, 3.6219416953867207`*^9}, {
  3.624733254345059*^9, 3.624733260718251*^9}}],

Cell[BoxData[{
 RowBox[{
  RowBox[{"S", "=", 
   RowBox[{"{", 
    RowBox[{"W", ",", "F"}], "}"}]}], ";"}], "\[IndentingNewLine]", 
 RowBox[{
  RowBox[{"SR", "=", 
   RowBox[{"{", 
    RowBox[{"V", ",", "Fr"}], "}"}]}], ";"}], "\[IndentingNewLine]", 
 RowBox[{
  RowBox[{"B", "=", 
   RowBox[{"{", 
    RowBox[{"b", ",", 
     RowBox[{"1", "-", "b"}]}], "}"}]}], ";"}], "\[IndentingNewLine]", 
 RowBox[{
  RowBox[{
   RowBox[{"npf3", "[", 
    RowBox[{"i_", ",", "j_", ",", "jmax_", ",", "h_"}], "]"}], ":=", 
   "\[IndentingNewLine]", 
   RowBox[{
    RowBox[{"n", " ", 
     RowBox[{"f", "[", 
      RowBox[{"i", ",", "j"}], "]"}]}], "+", "\[IndentingNewLine]", 
    RowBox[{"a", " ", "n", " ", "r", 
     RowBox[{"(", "\[IndentingNewLine]", 
      RowBox[{
       RowBox[{
        RowBox[{"(", 
         RowBox[{"1", "-", "rT"}], ")"}], 
        RowBox[{"(", "\[IndentingNewLine]", 
         RowBox[{
          RowBox[{
           RowBox[{"-", 
            RowBox[{"f", "[", 
             RowBox[{"i", ",", "j"}], "]"}]}], 
           RowBox[{"(", "\[IndentingNewLine]", 
            RowBox[{
             RowBox[{
              RowBox[{"SR", "[", 
               RowBox[{"[", "i", "]"}], "]"}], " ", "JR", 
              RowBox[{"(", 
               RowBox[{"If", "[", 
                RowBox[{
                 RowBox[{"j", "\[Equal]", "jmax"}], ",", "0", ",", "1"}], 
                "]"}], ")"}]}], " ", "+", "\[IndentingNewLine]", 
             RowBox[{
              RowBox[{"(", 
               RowBox[{"1", "-", 
                RowBox[{"SR", "[", 
                 RowBox[{"[", "i", "]"}], "]"}]}], ")"}], "Jr", " ", 
              RowBox[{"(", 
               RowBox[{"If", "[", 
                RowBox[{
                 RowBox[{"j", "\[Equal]", 
                  RowBox[{"-", "jmax"}]}], ",", "0", ",", "1"}], "]"}], 
               ")"}]}]}], "\[IndentingNewLine]", ")"}]}], "+", 
          "\[IndentingNewLine]", 
          RowBox[{
           RowBox[{"f", "[", 
            RowBox[{"i", ",", 
             RowBox[{"j", "-", "1"}]}], "]"}], 
           RowBox[{"SR", "[", 
            RowBox[{"[", "i", "]"}], "]"}], "JR", " ", 
           RowBox[{"(", 
            RowBox[{"If", "[", 
             RowBox[{
              RowBox[{"j", "\[Equal]", 
               RowBox[{"-", "jmax"}]}], ",", "0", ",", "1"}], "]"}], ")"}]}], 
          "+", "\[IndentingNewLine]", 
          RowBox[{
           RowBox[{"f", "[", 
            RowBox[{"i", ",", 
             RowBox[{"j", "+", "1"}]}], "]"}], 
           RowBox[{"(", 
            RowBox[{"1", "-", 
             RowBox[{"SR", "[", 
              RowBox[{"[", "i", "]"}], "]"}]}], ")"}], "Jr", 
           RowBox[{"(", 
            RowBox[{"If", "[", 
             RowBox[{
              RowBox[{"j", "\[Equal]", "jmax"}], ",", "0", ",", "1"}], "]"}], 
            ")"}]}]}], "\[IndentingNewLine]", ")"}]}], "+", 
       "\[IndentingNewLine]", 
       RowBox[{"rT", 
        RowBox[{"(", "\[IndentingNewLine]", 
         RowBox[{
          RowBox[{
           RowBox[{"(", 
            RowBox[{"If", "[", 
             RowBox[{
              RowBox[{"MemberQ", "[", 
               RowBox[{"h", ",", "j"}], "]"}], ",", "1", ",", "0"}], "]"}], 
            ")"}], 
           RowBox[{"(", 
            RowBox[{"-", 
             FractionBox[
              RowBox[{"f", "[", 
               RowBox[{"i", ",", "j"}], "]"}], 
              RowBox[{"Sum", "[", 
               RowBox[{
                RowBox[{
                 RowBox[{"f", "[", 
                  RowBox[{"1", ",", "k"}], "]"}], "+", 
                 RowBox[{"f", "[", 
                  RowBox[{"2", ",", "k"}], "]"}]}], ",", 
                RowBox[{"{", 
                 RowBox[{"k", ",", "h"}], "}"}]}], "]"}]]}], ")"}], 
           RowBox[{"(", "\[IndentingNewLine]", 
            RowBox[{
             RowBox[{
              RowBox[{"SR", "[", 
               RowBox[{"[", "i", "]"}], "]"}], " ", "JR", 
              RowBox[{"(", 
               RowBox[{"If", "[", 
                RowBox[{
                 RowBox[{"j", "\[Equal]", "jmax"}], ",", "0", ",", "1"}], 
                "]"}], ")"}]}], " ", "+", 
             RowBox[{
              RowBox[{"(", 
               RowBox[{"1", "-", 
                RowBox[{"SR", "[", 
                 RowBox[{"[", "i", "]"}], "]"}]}], ")"}], "Jr", " ", 
              RowBox[{"(", 
               RowBox[{"If", "[", 
                RowBox[{
                 RowBox[{"j", "\[Equal]", 
                  RowBox[{"-", "jmax"}]}], ",", "0", ",", "1"}], "]"}], 
               ")"}]}]}], "\[IndentingNewLine]", ")"}]}], "+", 
          "\[IndentingNewLine]", 
          RowBox[{
           RowBox[{"(", 
            RowBox[{"If", "[", 
             RowBox[{
              RowBox[{"MemberQ", "[", 
               RowBox[{"h", ",", 
                RowBox[{"j", "-", "1"}]}], "]"}], ",", "1", ",", "0"}], "]"}],
             ")"}], 
           RowBox[{"(", 
            RowBox[{
             FractionBox[
              RowBox[{"f", "[", 
               RowBox[{"i", ",", 
                RowBox[{"j", "-", "1"}]}], "]"}], 
              RowBox[{"Sum", "[", 
               RowBox[{
                RowBox[{
                 RowBox[{"f", "[", 
                  RowBox[{"1", ",", "k"}], "]"}], "+", 
                 RowBox[{"f", "[", 
                  RowBox[{"2", ",", "k"}], "]"}]}], ",", 
                RowBox[{"{", 
                 RowBox[{"k", ",", "h"}], "}"}]}], "]"}]], 
             RowBox[{"SR", "[", 
              RowBox[{"[", "i", "]"}], "]"}], "JR", " ", 
             RowBox[{"(", 
              RowBox[{"If", "[", 
               RowBox[{
                RowBox[{"j", "\[Equal]", 
                 RowBox[{"-", "jmax"}]}], ",", "0", ",", "1"}], "]"}], 
              ")"}]}], ")"}]}], "+", "\[IndentingNewLine]", 
          RowBox[{
           RowBox[{"(", 
            RowBox[{"If", "[", 
             RowBox[{
              RowBox[{"MemberQ", "[", 
               RowBox[{"h", ",", 
                RowBox[{"j", "+", "1"}]}], "]"}], ",", "1", ",", "0"}], "]"}],
             ")"}], 
           RowBox[{"(", 
            RowBox[{
             FractionBox[
              RowBox[{"f", "[", 
               RowBox[{"i", ",", 
                RowBox[{"j", "+", "1"}]}], "]"}], 
              RowBox[{"Sum", "[", 
               RowBox[{
                RowBox[{
                 RowBox[{"f", "[", 
                  RowBox[{"1", ",", "k"}], "]"}], "+", 
                 RowBox[{"f", "[", 
                  RowBox[{"2", ",", "k"}], "]"}]}], ",", 
                RowBox[{"{", 
                 RowBox[{"k", ",", "h"}], "}"}]}], "]"}]], 
             RowBox[{"(", 
              RowBox[{"1", "-", 
               RowBox[{"SR", "[", 
                RowBox[{"[", "i", "]"}], "]"}]}], ")"}], "Jr", 
             RowBox[{"(", 
              RowBox[{"If", "[", 
               RowBox[{
                RowBox[{"j", "\[Equal]", "jmax"}], ",", "0", ",", "1"}], 
               "]"}], ")"}]}], ")"}]}]}], "\[IndentingNewLine]", ")"}]}]}], 
      "\[IndentingNewLine]", ")"}]}], "+", "\[IndentingNewLine]", 
    RowBox[{"If", "[", 
     RowBox[{
      RowBox[{"j", "\[Equal]", "1"}], ",", 
      RowBox[{"a", " ", "n", 
       RowBox[{"(", 
        RowBox[{"1", "-", "r"}], ")"}], 
       RowBox[{"B", "[", 
        RowBox[{"[", "i", "]"}], "]"}], 
       RowBox[{"S", "[", 
        RowBox[{"[", "i", "]"}], "]"}]}], ",", "0"}], "]"}], "+", 
    "\[IndentingNewLine]", 
    RowBox[{"If", "[", 
     RowBox[{
      RowBox[{"j", "\[Equal]", 
       RowBox[{"-", "1"}]}], ",", 
      RowBox[{"a", " ", "n", 
       RowBox[{"(", 
        RowBox[{"1", "-", "r"}], ")"}], 
       RowBox[{"B", "[", 
        RowBox[{"[", "i", "]"}], "]"}], 
       RowBox[{"(", 
        RowBox[{"1", "-", 
         RowBox[{"S", "[", 
          RowBox[{"[", "i", "]"}], "]"}]}], ")"}], "Jn"}], ",", "0"}], 
     "]"}]}]}], ";"}], "\[IndentingNewLine]", 
 RowBox[{
  RowBox[{"nn", "=", 
   RowBox[{"n", "+", 
    RowBox[{"a", " ", "n", 
     RowBox[{"(", 
      RowBox[{"1", "-", "r"}], ")"}], 
     RowBox[{"(", 
      RowBox[{
       RowBox[{"b", 
        RowBox[{"(", 
         RowBox[{"W", "+", 
          RowBox[{
           RowBox[{"(", 
            RowBox[{"1", "-", "W"}], ")"}], "Jn"}]}], ")"}]}], "+", 
       RowBox[{
        RowBox[{"(", 
         RowBox[{"1", "-", "b"}], ")"}], 
        RowBox[{"(", 
         RowBox[{"F", "+", 
          RowBox[{
           RowBox[{"(", 
            RowBox[{"1", "-", "F"}], ")"}], "Jn"}]}], ")"}]}]}], ")"}]}]}]}], 
  ";"}]}], "Input",
 CellChangeTimes->{{3.617047685706656*^9, 3.617047690323023*^9}, {
   3.617055016853202*^9, 3.617055067509094*^9}, {3.617125654668023*^9, 
   3.617125660710703*^9}, {3.617126394548526*^9, 3.617126420242948*^9}, {
   3.6171264507918243`*^9, 3.6171264576046963`*^9}, {3.6171264929747343`*^9, 
   3.617126498733543*^9}, {3.617126553239245*^9, 3.6171265992718287`*^9}, {
   3.6171271263301573`*^9, 3.617127128231792*^9}, {3.617127195276125*^9, 
   3.6171271974818907`*^9}, {3.617127301579369*^9, 3.6171273907257338`*^9}, {
   3.617127476105887*^9, 3.6171274819272623`*^9}, {3.6171275148367662`*^9, 
   3.617127601570807*^9}, 3.617129063727393*^9, {3.617129146301306*^9, 
   3.617129162678059*^9}, {3.617279644157493*^9, 3.617279676997139*^9}, {
   3.617279792590312*^9, 3.617279872492625*^9}, 3.6172799477197847`*^9, {
   3.617280023000866*^9, 3.617280023239163*^9}, {3.617282569267742*^9, 
   3.617282610907823*^9}, {3.617282666076604*^9, 3.617282666260154*^9}, {
   3.6172827245807867`*^9, 3.617282726847105*^9}, {3.6172827798411827`*^9, 
   3.617282785919323*^9}, {3.617282875246973*^9, 3.617282886279882*^9}, {
   3.617282942657493*^9, 3.6172829881008472`*^9}, {3.617283145696251*^9, 
   3.617283190650023*^9}, {3.617283296564088*^9, 3.61728332875515*^9}, {
   3.6172834335821342`*^9, 3.6172834730423317`*^9}, 3.617285122208056*^9, {
   3.617286523016766*^9, 3.6172865342397203`*^9}, {3.617883963687723*^9, 
   3.617883964062059*^9}}],

Cell[BoxData[
 RowBox[{
  RowBox[{
   RowBox[{"ComputeSolutions", "[", 
    RowBox[{
    "bx_", ",", "rx_", ",", "rTx_", ",", "Wx_", ",", "Fx_", ",", "Vx_", ",", 
     "Frx_", ",", "Jnx_", ",", "Jrx_", ",", "JRx_", ",", "Mx_", ",", "hx_"}], 
    "]"}], ":=", 
   RowBox[{"Module", "[", "\[IndentingNewLine]", 
    RowBox[{
     RowBox[{"{", 
      RowBox[{
      "subs", ",", "sysZ", ",", "sysZ3", ",", "sss", ",", "sysZT", ",", 
       "sysZF"}], "}"}], ",", "\[IndentingNewLine]", 
     RowBox[{
      RowBox[{
       RowBox[{"fp", "[", 
        RowBox[{"i_", ",", "j_"}], "]"}], ":=", 
       RowBox[{
        RowBox[{"npf3", "[", 
         RowBox[{"i", ",", "j", ",", "Mx", ",", "hx"}], "]"}], "/", "nn"}]}], 
      ";", "\n", 
      RowBox[{"sysZT", "=", 
       RowBox[{"Table", "[", 
        RowBox[{
         RowBox[{
          RowBox[{"fp", "[", 
           RowBox[{"1", ",", "i"}], "]"}], "\[Equal]", 
          RowBox[{"f", "[", 
           RowBox[{"1", ",", "i"}], "]"}]}], ",", 
         RowBox[{"{", 
          RowBox[{"i", ",", 
           RowBox[{"-", "Mx"}], ",", "Mx"}], "}"}]}], "]"}]}], ";", 
      "\[IndentingNewLine]", 
      RowBox[{"sysZF", "=", 
       RowBox[{"Table", "[", 
        RowBox[{
         RowBox[{
          RowBox[{"fp", "[", 
           RowBox[{"2", ",", "i"}], "]"}], "\[Equal]", 
          RowBox[{"f", "[", 
           RowBox[{"2", ",", "i"}], "]"}]}], ",", 
         RowBox[{"{", 
          RowBox[{"i", ",", 
           RowBox[{"-", "Mx"}], ",", "Mx"}], "}"}]}], "]"}]}], ";", "\n", 
      RowBox[{"sysZ", "=", 
       RowBox[{"Flatten", "[", 
        RowBox[{"{", 
         RowBox[{"sysZT", ",", "sysZF"}], "}"}], "]"}]}], ";", "\n", 
      RowBox[{"sss", "=", 
       RowBox[{"Flatten", "[", "\[IndentingNewLine]", 
        RowBox[{"{", "\[IndentingNewLine]", 
         RowBox[{
          RowBox[{"Table", "[", 
           RowBox[{
            RowBox[{"f", "[", 
             RowBox[{"1", ",", "i"}], "]"}], ",", 
            RowBox[{"{", 
             RowBox[{"i", ",", 
              RowBox[{"-", "Mx"}], ",", "Mx"}], "}"}]}], "]"}], ",", 
          "\[IndentingNewLine]", 
          RowBox[{"Table", "[", 
           RowBox[{
            RowBox[{"f", "[", 
             RowBox[{"2", ",", "i"}], "]"}], ",", 
            RowBox[{"{", 
             RowBox[{"i", ",", 
              RowBox[{"-", "Mx"}], ",", "Mx"}], "}"}]}], "]"}]}], 
         "\[IndentingNewLine]", "}"}], "]"}]}], ";", "\n", 
      RowBox[{"subs", "=", 
       RowBox[{"{", 
        RowBox[{
         RowBox[{"b", "\[Rule]", "bx"}], ",", 
         RowBox[{"r", "\[Rule]", "rx"}], ",", 
         RowBox[{"rT", "\[Rule]", "rTx"}], ",", 
         RowBox[{"W", "\[Rule]", "Wx"}], ",", 
         RowBox[{"F", "\[Rule]", "Fx"}], ",", 
         RowBox[{"V", "\[Rule]", "Vx"}], ",", 
         RowBox[{"Fr", "\[Rule]", "Frx"}], ",", 
         RowBox[{"Jn", "\[Rule]", "Jnx"}], ",", 
         RowBox[{"Jr", "\[Rule]", "Jrx"}], ",", 
         RowBox[{"JR", "\[Rule]", "JRx"}]}], "}"}]}], ";", "\n", 
      RowBox[{"sysZ3", "=", 
       RowBox[{"Simplify", "[", 
        RowBox[{
         RowBox[{"sysZ", "/.", "subs"}], ",", 
         RowBox[{"{", 
          RowBox[{
           RowBox[{"n", "\[Equal]", "1"}], ",", 
           RowBox[{"a", "\[Equal]", "1"}]}], "}"}]}], "]"}]}], ";", "\n", 
      RowBox[{"solsZ", "=", 
       RowBox[{"NSolve", "[", 
        RowBox[{"sysZ3", ",", "sss"}], "]"}]}], ";", "\n", 
      RowBox[{"SOL", "=", "0"}], ";", "\[IndentingNewLine]", 
      RowBox[{"For", "[", 
       RowBox[{
        RowBox[{"i", "=", "1"}], ",", 
        RowBox[{"i", "\[LessEqual]", 
         RowBox[{"Length", "[", "solsZ", "]"}]}], ",", 
        RowBox[{"i", "++"}], ",", "\[IndentingNewLine]", 
        RowBox[{
         RowBox[{"xx", "=", 
          RowBox[{"(", 
           RowBox[{"sss", "/.", 
            RowBox[{"solsZ", "[", 
             RowBox[{"[", "i", "]"}], "]"}]}], ")"}]}], ";", 
         "\[IndentingNewLine]", 
         RowBox[{"If", "[", 
          RowBox[{
           RowBox[{"MatchQ", "[", 
            RowBox[{"xx", ",", 
             RowBox[{"{", 
              RowBox[{"__", "?", "Positive"}], "}"}]}], "]"}], ",", 
           RowBox[{"SOL", "=", "i"}]}], "]"}], ";"}]}], "\[IndentingNewLine]",
        "]"}], ";", "\[IndentingNewLine]", 
      RowBox[{"Return", "[", 
       RowBox[{"solsZ", "[", 
        RowBox[{"[", "SOL", "]"}], "]"}], "]"}], ";"}]}], 
    "\[IndentingNewLine]", "]"}]}], ";"}]], "Input",
 CellChangeTimes->{{3.6177197943458652`*^9, 3.617719817298164*^9}, {
   3.6177200573280907`*^9, 3.617720313103953*^9}, {3.6177203570748034`*^9, 
   3.61772035741146*^9}, 3.617720399877442*^9, {3.6177204713012238`*^9, 
   3.6177204720535097`*^9}, {3.617720675940527*^9, 3.617720704043728*^9}, {
   3.6177207602726593`*^9, 3.617720820592617*^9}, {3.617753822040353*^9, 
   3.617753838953396*^9}, {3.6178837622615213`*^9, 3.617883775423457*^9}, 
   3.617997342220434*^9, {3.624732273260045*^9, 3.624732273531143*^9}}],

Cell[BoxData[
 RowBox[{
  RowBox[{
   RowBox[{"ComputePTF", "[", "solutions_", "]"}], ":=", 
   "\[IndentingNewLine]", 
   RowBox[{"Module", "[", 
    RowBox[{
     RowBox[{"{", 
      RowBox[{"M", ",", "pz", ",", "pT", ",", "pF", ",", "pA"}], "}"}], ",", 
     "\[IndentingNewLine]", 
     RowBox[{
      RowBox[{"M", "=", 
       RowBox[{
        RowBox[{"(", 
         RowBox[{
          RowBox[{
           RowBox[{"Length", "[", "solutions", "]"}], "/", "2"}], "-", "1"}], 
         ")"}], "/", "2"}]}], ";", "\[IndentingNewLine]", 
      RowBox[{
       RowBox[{"PPVz", "[", "i_", "]"}], ":=", 
       RowBox[{
        RowBox[{"f", "[", 
         RowBox[{"1", ",", "i"}], "]"}], "/", 
        RowBox[{"(", 
         RowBox[{
          RowBox[{"f", "[", 
           RowBox[{"1", ",", "i"}], "]"}], "+", 
          RowBox[{"f", "[", 
           RowBox[{"2", ",", "i"}], "]"}]}], ")"}]}]}], ";", 
      "\[IndentingNewLine]", 
      RowBox[{"pz", "=", 
       RowBox[{
        RowBox[{"Table", "[", 
         RowBox[{
          RowBox[{"PPVz", "[", "i", "]"}], ",", 
          RowBox[{"{", 
           RowBox[{"i", ",", 
            RowBox[{"-", "M"}], ",", "M"}], "}"}]}], "]"}], "/.", 
        "solutions"}]}], ";", "\[IndentingNewLine]", 
      RowBox[{"pT", "=", 
       RowBox[{
        RowBox[{"Table", "[", 
         RowBox[{
          RowBox[{"f", "[", 
           RowBox[{"1", ",", "i"}], "]"}], ",", 
          RowBox[{"{", 
           RowBox[{"i", ",", 
            RowBox[{"-", "M"}], ",", "M"}], "}"}]}], "]"}], "/.", 
        "solutions"}]}], ";", "\[IndentingNewLine]", 
      RowBox[{"pT", "=", 
       RowBox[{"pT", "/", 
        RowBox[{"Total", "[", "pT", "]"}]}]}], ";", "\[IndentingNewLine]", 
      RowBox[{"pF", "=", 
       RowBox[{
        RowBox[{"Table", "[", 
         RowBox[{
          RowBox[{"f", "[", 
           RowBox[{"2", ",", "i"}], "]"}], ",", 
          RowBox[{"{", 
           RowBox[{"i", ",", 
            RowBox[{"-", "M"}], ",", "M"}], "}"}]}], "]"}], "/.", 
        "solutions"}]}], ";", "\[IndentingNewLine]", 
      RowBox[{"pF", "=", 
       RowBox[{"pF", "/", 
        RowBox[{"Total", "[", "pF", "]"}]}]}], ";", "\[IndentingNewLine]", 
      RowBox[{"pA", "=", 
       RowBox[{
        RowBox[{"Table", "[", 
         RowBox[{
          RowBox[{
           RowBox[{"f", "[", 
            RowBox[{"1", ",", "i"}], "]"}], "+", 
           RowBox[{"f", "[", 
            RowBox[{"2", ",", "i"}], "]"}]}], ",", 
          RowBox[{"{", 
           RowBox[{"i", ",", 
            RowBox[{"-", "M"}], ",", "M"}], "}"}]}], "]"}], "/.", 
        "solutions"}]}], ";", "\[IndentingNewLine]", 
      RowBox[{"Return", "[", 
       RowBox[{"{", 
        RowBox[{"pz", ",", "pT", ",", "pF", ",", "pA"}], "}"}], "]"}], 
      ";"}]}], "\[IndentingNewLine]", "]"}]}], ";"}]], "Input",
 CellChangeTimes->{{3.617720904650387*^9, 3.6177210636125107`*^9}, {
  3.617721233530477*^9, 3.617721265250166*^9}}],

Cell[BoxData[
 RowBox[{
  RowBox[{"MakeChromaPlot", "[", 
   RowBox[{
   "setb_", ",", "setr_", ",", "setrT_", ",", "setPower_", ",", "setalpha_", 
    ",", "setPowerR_", ",", "setalphaR_", ",", "setCNm_", ",", "setCRm_", ",",
     "setCRp_", ",", "setH_"}], "]"}], ":=", 
  RowBox[{"Module", "[", 
   RowBox[{
    RowBox[{"{", 
     RowBox[{
     "sz", ",", "pz", ",", "M", ",", "plotlist", ",", "pmark", ",", 
      "pmark2"}], "}"}], ",", "\[IndentingNewLine]", 
    RowBox[{
     RowBox[{"sz", "=", 
      RowBox[{"ComputeSolutions", "[", 
       RowBox[{
        RowBox[{"10", "^", "setb"}], ",", "setr", ",", "setrT", ",", 
        "setPower", ",", "setalpha", ",", "setPowerR", ",", "setalphaR", ",", 
        "setCNm", ",", "setCRm", ",", "setCRp", ",", "5", ",", "setH"}], 
       "]"}]}], ";", "\[IndentingNewLine]", 
     RowBox[{"pz", "=", 
      RowBox[{"ComputePTF", "[", "sz", "]"}]}], ";", "\[IndentingNewLine]", 
     RowBox[{"M", "=", 
      RowBox[{
       RowBox[{"(", 
        RowBox[{
         RowBox[{"Length", "[", 
          RowBox[{"pz", "[", 
           RowBox[{"[", "1", "]"}], "]"}], "]"}], "-", "1"}], ")"}], "/", 
       "2"}]}], ";", "\[IndentingNewLine]", 
     RowBox[{"MyTeal", "=", 
      RowBox[{"Hue", "[", 
       RowBox[{"0.58", ",", "0.7", ",", "0.8"}], "]"}]}], ";", 
     "\[IndentingNewLine]", 
     RowBox[{"plotlist", "=", 
      RowBox[{"{", "\[IndentingNewLine]", 
       RowBox[{
        RowBox[{"pz", "[", 
         RowBox[{"[", "1", "]"}], "]"}], ",", 
        RowBox[{"pz", "[", 
         RowBox[{"[", "2", "]"}], "]"}], ",", 
        RowBox[{"pz", "[", 
         RowBox[{"[", "3", "]"}], "]"}]}], 
       RowBox[{"(*", 
        RowBox[{",", "\[IndentingNewLine]", 
         RowBox[{"pzprev", "[", 
          RowBox[{"[", "1", "]"}], "]"}], ",", 
         RowBox[{"pzprev", "[", 
          RowBox[{"[", "2", "]"}], "]"}], ",", 
         RowBox[{"pzprev", "[", 
          RowBox[{"[", "3", "]"}], "]"}]}], "*)"}], "\[IndentingNewLine]", 
       "}"}]}], ";", "\[IndentingNewLine]", 
     RowBox[{"sty", "=", 
      RowBox[{"{", "\[IndentingNewLine]", 
       RowBox[{
        RowBox[{"Directive", "[", "MyTeal", "]"}], ",", "\[IndentingNewLine]", 
        RowBox[{"Directive", "[", "Orange", "]"}], ",", "\[IndentingNewLine]", 
        RowBox[{"Directive", "[", "Gray", "]"}], ",", "\[IndentingNewLine]", 
        RowBox[{"Directive", "[", 
         RowBox[{"MyTeal", ",", "Dashed", ",", 
          RowBox[{"Opacity", "[", "0.5", "]"}]}], "]"}], ",", 
        "\[IndentingNewLine]", 
        RowBox[{"Directive", "[", 
         RowBox[{"Orange", ",", "Dashed", ",", 
          RowBox[{"Opacity", "[", "0.5", "]"}]}], "]"}], ",", 
        "\[IndentingNewLine]", 
        RowBox[{"Directive", "[", 
         RowBox[{"Gray", ",", "Dashed", ",", 
          RowBox[{"Opacity", "[", "0.5", "]"}]}], "]"}]}], 
       "\[IndentingNewLine]", "}"}]}], ";", "\[IndentingNewLine]", 
     RowBox[{"pmark", "=", 
      RowBox[{"{", 
       RowBox[{"\"\<\[FilledSmallCircle]\>\"", ",", " ", "12"}], "}"}]}], ";",
      "\[IndentingNewLine]", 
     RowBox[{"pmark2", "=", 
      RowBox[{"{", 
       RowBox[{"\"\<\>\"", ",", "6"}], "}"}]}], ";", "\[IndentingNewLine]", 
     RowBox[{"ListPlot", "[", 
      RowBox[{"plotlist", ",", 
       RowBox[{"DataRange", "\[Rule]", 
        RowBox[{"{", 
         RowBox[{
          RowBox[{"-", "M"}], ",", "M"}], "}"}]}], ",", 
       RowBox[{"Joined", "\[Rule]", "True"}], ",", 
       RowBox[{"PlotRange", "\[Rule]", 
        RowBox[{"{", 
         RowBox[{"All", ",", 
          RowBox[{"{", 
           RowBox[{
            RowBox[{"-", "0.05"}], ",", "1.05"}], "}"}]}], "}"}]}], ",", 
       RowBox[{"Frame", "\[Rule]", "True"}], ",", 
       RowBox[{"PlotMarkers", "\[Rule]", 
        RowBox[{"{", 
         RowBox[{
         "pmark", ",", "pmark", ",", "pmark", ",", "pmark2", ",", "pmark2", 
          ",", "pmark2"}], "}"}]}], ",", 
       RowBox[{"FrameStyle", "\[Rule]", 
        RowBox[{"(", 
         RowBox[{"FontSize", "\[Rule]", "12"}], ")"}]}], ",", 
       RowBox[{"PlotStyle", "\[Rule]", "sty"}], ",", 
       RowBox[{"FrameTicks", "\[Rule]", 
        RowBox[{"{", 
         RowBox[{
          RowBox[{"Flatten", "[", 
           RowBox[{"{", 
            RowBox[{
             RowBox[{"Table", "[", 
              RowBox[{"i", ",", 
               RowBox[{"{", 
                RowBox[{"i", ",", 
                 RowBox[{"-", "M"}], ",", "M", ",", "2"}], "}"}]}], "]"}], 
             ",", "0"}], "}"}], "]"}], ",", 
          RowBox[{"{", 
           RowBox[{"0", ",", "0.2", ",", "0.5", ",", "0.8", ",", "1"}], "}"}],
           ",", 
          RowBox[{"{", "}"}], ",", 
          RowBox[{"{", "}"}]}], "}"}]}], ",", 
       RowBox[{"AspectRatio", "\[Rule]", "0.4"}], ",", 
       RowBox[{"ImageSize", "\[Rule]", "400"}], ",", 
       RowBox[{"Axes", "\[Rule]", "False"}]}], "]"}]}]}], 
   "\[IndentingNewLine]", "]"}]}]], "Input",
 CellChangeTimes->{{3.62473201887006*^9, 3.624732108187131*^9}, {
  3.624732896903593*^9, 3.624732903790738*^9}, {3.624733070102874*^9, 
  3.624733139682911*^9}}]
}, Closed]],

Cell[CellGroupData[{

Cell["(* make plots *)", "Subsubsection",
 CellChangeTimes->{{3.621941706668738*^9, 3.621941710739172*^9}}],

Cell[BoxData[
 RowBox[{"(*", " ", 
  RowBox[{
   RowBox[{"defaults", " ", "--"}], "-", " ", 
   RowBox[{"evaluate", " ", "these", " ", "first"}]}], " ", "*)"}]], "Input",
 CellChangeTimes->{{3.624732429253113*^9, 3.6247324366887503`*^9}}],

Cell[BoxData[{
 RowBox[{
  RowBox[{"setb", "=", 
   RowBox[{"-", "2"}]}], ";"}], "\[IndentingNewLine]", 
 RowBox[{
  RowBox[{"setr", "=", 
   RowBox[{"2", "/", "10"}]}], ";"}], "\[IndentingNewLine]", 
 RowBox[{
  RowBox[{"setrT", "=", "0"}], ";"}], "\[IndentingNewLine]", 
 RowBox[{
  RowBox[{"setPower", "=", 
   RowBox[{"8", "/", "10"}]}], ";"}], "\[IndentingNewLine]", 
 RowBox[{
  RowBox[{"setalpha", "=", 
   RowBox[{"1", "/", "20"}]}], ";"}], "\[IndentingNewLine]", 
 RowBox[{
  RowBox[{"setPowerR", "=", 
   RowBox[{"8", "/", "10"}]}], ";"}], "\[IndentingNewLine]", 
 RowBox[{
  RowBox[{"setalphaR", "=", 
   RowBox[{"1", "/", "20"}]}], ";"}], "\[IndentingNewLine]", 
 RowBox[{
  RowBox[{"setCNm", "=", "0"}], ";"}], "\[IndentingNewLine]", 
 RowBox[{
  RowBox[{"setCRm", "=", 
   RowBox[{"1", "/", "2"}]}], ";"}], "\[IndentingNewLine]", 
 RowBox[{
  RowBox[{"setCRp", "=", "1"}], ";"}], "\[IndentingNewLine]", 
 RowBox[{
  RowBox[{"setH", "=", 
   RowBox[{"{", 
    RowBox[{"0", ",", "1", ",", "2"}], "}"}]}], ";"}]}], "Input",
 CellChangeTimes->{{3.624732878890258*^9, 3.62473299068204*^9}, {
  3.624733028548072*^9, 3.624733060365609*^9}, {3.624733221821793*^9, 
  3.624733233757938*^9}}],

Cell[BoxData[
 RowBox[{"(*", " ", 
  RowBox[{"set", " ", "up", " ", "controls"}], " ", "*)"}]], "Input",
 CellChangeTimes->{{3.624732439060391*^9, 3.624732442632799*^9}}],

Cell[CellGroupData[{

Cell[BoxData[{
 RowBox[{"{", 
  RowBox[{"\"\<log10 base rate (b)\>\"", ",", 
   RowBox[{"Slider", "[", 
    RowBox[{
     RowBox[{"Dynamic", "[", "setb", "]"}], ",", 
     RowBox[{"{", 
      RowBox[{
       RowBox[{"-", "5"}], ",", 
       RowBox[{"-", "0.5"}]}], "}"}]}], "]"}], ",", 
   RowBox[{"Dynamic", "[", "setb", "]"}]}], "}"}], "\[IndentingNewLine]", 
 RowBox[{"{", 
  RowBox[{"\"\<replication rate (r)\>\"", ",", 
   RowBox[{"Slider", "[", 
    RowBox[{
     RowBox[{"Dynamic", "[", "setr", "]"}], ",", 
     RowBox[{"{", 
      RowBox[{"0.01", ",", "0.9"}], "}"}]}], "]"}], ",", 
   RowBox[{"Dynamic", "[", "setr", "]"}]}], "}"}], "\[IndentingNewLine]", 
 RowBox[{"{", 
  RowBox[{"\"\<target rate (rT)\>\"", ",", 
   RowBox[{"Slider", "[", 
    RowBox[{
     RowBox[{"Dynamic", "[", "setrT", "]"}], ",", 
     RowBox[{"{", 
      RowBox[{"0", ",", "0.5"}], "}"}]}], "]"}], ",", 
   RowBox[{"Dynamic", "[", "setrT", "]"}]}], "}"}], "\[IndentingNewLine]", 
 RowBox[{"{", 
  RowBox[{"\"\<power (1-beta)\>\"", ",", 
   RowBox[{"Slider", "[", 
    RowBox[{
     RowBox[{"Dynamic", "[", "setPower", "]"}], ",", 
     RowBox[{"{", 
      RowBox[{"0.01", ",", "0.99"}], "}"}]}], "]"}], ",", 
   RowBox[{"Dynamic", "[", "setPower", "]"}]}], 
  "}"}], "\[IndentingNewLine]", 
 RowBox[{"{", 
  RowBox[{"\"\<false-positives (alpha)\>\"", ",", 
   RowBox[{"Slider", "[", 
    RowBox[{
     RowBox[{"Dynamic", "[", "setalpha", "]"}], ",", 
     RowBox[{"{", 
      RowBox[{"0.01", ",", "0.99"}], "}"}]}], "]"}], ",", 
   RowBox[{"Dynamic", "[", "setalpha", "]"}]}], 
  "}"}], "\[IndentingNewLine]", 
 RowBox[{"{", 
  RowBox[{"\"\<power, replications (1-betaR)\>\"", ",", 
   RowBox[{"Slider", "[", 
    RowBox[{
     RowBox[{"Dynamic", "[", "setPowerR", "]"}], ",", 
     RowBox[{"{", 
      RowBox[{"0.01", ",", "0.99"}], "}"}]}], "]"}], ",", 
   RowBox[{"Dynamic", "[", "setPowerR", "]"}]}], "}"}], "\[IndentingNewLine]", 
 RowBox[{"{", 
  RowBox[{"\"\<false-positives, replications (alphaR)\>\"", ",", 
   RowBox[{"Slider", "[", 
    RowBox[{
     RowBox[{"Dynamic", "[", "setalphaR", "]"}], ",", 
     RowBox[{"{", 
      RowBox[{"0.01", ",", "0.99"}], "}"}]}], "]"}], ",", 
   RowBox[{"Dynamic", "[", "setalphaR", "]"}]}], "}"}], "\[IndentingNewLine]", 
 RowBox[{"{", 
  RowBox[{"\"\<communicate novel neg (CN-)\>\"", ",", 
   RowBox[{"Slider", "[", 
    RowBox[{
     RowBox[{"Dynamic", "[", "setCNm", "]"}], ",", 
     RowBox[{"{", 
      RowBox[{"0", ",", "1"}], "}"}]}], "]"}], ",", 
   RowBox[{"Dynamic", "[", "setCNm", "]"}]}], "}"}], "\[IndentingNewLine]", 
 RowBox[{"{", 
  RowBox[{"\"\<communicate rep neg (CR-)\>\"", ",", 
   RowBox[{"Slider", "[", 
    RowBox[{
     RowBox[{"Dynamic", "[", "setCRm", "]"}], ",", 
     RowBox[{"{", 
      RowBox[{"0.01", ",", "1"}], "}"}]}], "]"}], ",", 
   RowBox[{"Dynamic", "[", "setCRm", "]"}]}], "}"}], "\[IndentingNewLine]", 
 RowBox[{"{", 
  RowBox[{"\"\<communicate rep pos (CR+)\>\"", ",", 
   RowBox[{"Slider", "[", 
    RowBox[{
     RowBox[{"Dynamic", "[", "setCRp", "]"}], ",", 
     RowBox[{"{", 
      RowBox[{"0.01", ",", "1"}], "}"}]}], "]"}], ",", 
   RowBox[{"Dynamic", "[", "setCRp", "]"}]}], "}"}], "\[IndentingNewLine]", 
 RowBox[{"Button", "[", 
  RowBox[{"\"\<Make Plot\>\"", ",", 
   RowBox[{"Print", "[", 
    RowBox[{"MakeChromaPlot", "[", 
     RowBox[{
     "setb", ",", "setr", ",", "setrT", ",", "setPower", ",", "setalpha", ",",
       "setPowerR", ",", "setalphaR", ",", "setCNm", ",", "setCRm", ",", 
      "setCRp", ",", "setH"}], "]"}], "]"}]}], "]"}]}], "Input",
 CellChangeTimes->{{3.6243798862812233`*^9, 3.624379957905363*^9}, {
  3.624380110699129*^9, 3.624380121552649*^9}, {3.624380224272574*^9, 
  3.624380274259305*^9}, {3.624732169478713*^9, 3.62473218571891*^9}, {
  3.624732225569283*^9, 3.62473222857481*^9}, {3.624732284682796*^9, 
  3.624732286710689*^9}, {3.624732399449196*^9, 3.624732401952647*^9}, {
  3.6247324502201843`*^9, 3.6247324606773767`*^9}, {3.6247331868604097`*^9, 
  3.6247332071489677`*^9}, {3.6247332815213747`*^9, 3.6247335126759367`*^9}}],

Cell[BoxData[
 RowBox[{"{", 
  RowBox[{"\<\"log10 base rate (b)\"\>", ",", 
   SliderBox[Dynamic[$CellContext`setb], {-5, -0.5}], ",", 
   DynamicBox[ToBoxes[$CellContext`setb, StandardForm],
    ImageSizeCache->{25., {1., 8.}}]}], "}"}]], "Output",
 CellChangeTimes->{
  3.6243799266719027`*^9, 3.624379958956745*^9, {3.62438011523007*^9, 
   3.624380121963604*^9}, {3.624380250536084*^9, 3.624380274687999*^9}, 
   3.624732187234009*^9, 3.624732228852742*^9, 3.624732287722546*^9, 
   3.6247324022107058`*^9, 3.6247324624143963`*^9, 3.624733154671878*^9, {
   3.624733207747264*^9, 3.624733235849963*^9}, {3.6247334331547213`*^9, 
   3.6247335129460297`*^9}}],

Cell[BoxData[
 RowBox[{"{", 
  RowBox[{"\<\"replication rate (r)\"\>", ",", 
   SliderBox[Dynamic[$CellContext`setr], {0.01, 0.9}], ",", 
   DynamicBox[ToBoxes[$CellContext`setr, StandardForm],
    ImageSizeCache->{31., {1., 9.}}]}], "}"}]], "Output",
 CellChangeTimes->{
  3.6243799266719027`*^9, 3.624379958956745*^9, {3.62438011523007*^9, 
   3.624380121963604*^9}, {3.624380250536084*^9, 3.624380274687999*^9}, 
   3.624732187234009*^9, 3.624732228852742*^9, 3.624732287722546*^9, 
   3.6247324022107058`*^9, 3.6247324624143963`*^9, 3.624733154671878*^9, {
   3.624733207747264*^9, 3.624733235849963*^9}, {3.6247334331547213`*^9, 
   3.624733512951367*^9}}],

Cell[BoxData[
 RowBox[{"{", 
  RowBox[{"\<\"target rate (rT)\"\>", ",", 
   SliderBox[Dynamic[$CellContext`setrT], {0, 0.5}], ",", 
   DynamicBox[ToBoxes[$CellContext`setrT, StandardForm],
    ImageSizeCache->{16., {1., 9.}}]}], "}"}]], "Output",
 CellChangeTimes->{
  3.6243799266719027`*^9, 3.624379958956745*^9, {3.62438011523007*^9, 
   3.624380121963604*^9}, {3.624380250536084*^9, 3.624380274687999*^9}, 
   3.624732187234009*^9, 3.624732228852742*^9, 3.624732287722546*^9, 
   3.6247324022107058`*^9, 3.6247324624143963`*^9, 3.624733154671878*^9, {
   3.624733207747264*^9, 3.624733235849963*^9}, {3.6247334331547213`*^9, 
   3.624733512954274*^9}}],

Cell[BoxData[
 RowBox[{"{", 
  RowBox[{"\<\"power (1-beta)\"\>", ",", 
   SliderBox[Dynamic[$CellContext`setPower], {0.01, 0.99}], ",", 
   DynamicBox[ToBoxes[$CellContext`setPower, StandardForm],
    ImageSizeCache->{31., {1., 9.}}]}], "}"}]], "Output",
 CellChangeTimes->{
  3.6243799266719027`*^9, 3.624379958956745*^9, {3.62438011523007*^9, 
   3.624380121963604*^9}, {3.624380250536084*^9, 3.624380274687999*^9}, 
   3.624732187234009*^9, 3.624732228852742*^9, 3.624732287722546*^9, 
   3.6247324022107058`*^9, 3.6247324624143963`*^9, 3.624733154671878*^9, {
   3.624733207747264*^9, 3.624733235849963*^9}, {3.6247334331547213`*^9, 
   3.6247335129570217`*^9}}],

Cell[BoxData[
 RowBox[{"{", 
  RowBox[{"\<\"false-positives (alpha)\"\>", ",", 
   SliderBox[Dynamic[$CellContext`setalpha], {0.01, 0.99}], ",", 
   DynamicBox[ToBoxes[$CellContext`setalpha, StandardForm],
    ImageSizeCache->{31., {1., 9.}}]}], "}"}]], "Output",
 CellChangeTimes->{
  3.6243799266719027`*^9, 3.624379958956745*^9, {3.62438011523007*^9, 
   3.624380121963604*^9}, {3.624380250536084*^9, 3.624380274687999*^9}, 
   3.624732187234009*^9, 3.624732228852742*^9, 3.624732287722546*^9, 
   3.6247324022107058`*^9, 3.6247324624143963`*^9, 3.624733154671878*^9, {
   3.624733207747264*^9, 3.624733235849963*^9}, {3.6247334331547213`*^9, 
   3.6247335129596443`*^9}}],

Cell[BoxData[
 RowBox[{"{", 
  RowBox[{"\<\"power, replications (1-betaR)\"\>", ",", 
   SliderBox[Dynamic[$CellContext`setPowerR], {0.01, 0.99}], ",", 
   DynamicBox[ToBoxes[$CellContext`setPowerR, StandardForm],
    ImageSizeCache->{31., {1., 9.}}]}], "}"}]], "Output",
 CellChangeTimes->{
  3.6243799266719027`*^9, 3.624379958956745*^9, {3.62438011523007*^9, 
   3.624380121963604*^9}, {3.624380250536084*^9, 3.624380274687999*^9}, 
   3.624732187234009*^9, 3.624732228852742*^9, 3.624732287722546*^9, 
   3.6247324022107058`*^9, 3.6247324624143963`*^9, 3.624733154671878*^9, {
   3.624733207747264*^9, 3.624733235849963*^9}, {3.6247334331547213`*^9, 
   3.6247335129621363`*^9}}],

Cell[BoxData[
 RowBox[{"{", 
  RowBox[{"\<\"false-positives, replications (alphaR)\"\>", ",", 
   SliderBox[Dynamic[$CellContext`setalphaR], {0.01, 0.99}], ",", 
   DynamicBox[ToBoxes[$CellContext`setalphaR, StandardForm],
    ImageSizeCache->{31., {1., 9.}}]}], "}"}]], "Output",
 CellChangeTimes->{
  3.6243799266719027`*^9, 3.624379958956745*^9, {3.62438011523007*^9, 
   3.624380121963604*^9}, {3.624380250536084*^9, 3.624380274687999*^9}, 
   3.624732187234009*^9, 3.624732228852742*^9, 3.624732287722546*^9, 
   3.6247324022107058`*^9, 3.6247324624143963`*^9, 3.624733154671878*^9, {
   3.624733207747264*^9, 3.624733235849963*^9}, {3.6247334331547213`*^9, 
   3.624733512964669*^9}}],

Cell[BoxData[
 RowBox[{"{", 
  RowBox[{"\<\"communicate novel neg (CN-)\"\>", ",", 
   SliderBox[Dynamic[$CellContext`setCNm], {0, 1}], ",", 
   DynamicBox[ToBoxes[$CellContext`setCNm, StandardForm],
    ImageSizeCache->{16., {1., 9.}}]}], "}"}]], "Output",
 CellChangeTimes->{
  3.6243799266719027`*^9, 3.624379958956745*^9, {3.62438011523007*^9, 
   3.624380121963604*^9}, {3.624380250536084*^9, 3.624380274687999*^9}, 
   3.624732187234009*^9, 3.624732228852742*^9, 3.624732287722546*^9, 
   3.6247324022107058`*^9, 3.6247324624143963`*^9, 3.624733154671878*^9, {
   3.624733207747264*^9, 3.624733235849963*^9}, {3.6247334331547213`*^9, 
   3.62473351296716*^9}}],

Cell[BoxData[
 RowBox[{"{", 
  RowBox[{"\<\"communicate rep neg (CR-)\"\>", ",", 
   SliderBox[Dynamic[$CellContext`setCRm], {0.01, 1}], ",", 
   DynamicBox[ToBoxes[$CellContext`setCRm, StandardForm],
    ImageSizeCache->{31., {1., 9.}}]}], "}"}]], "Output",
 CellChangeTimes->{
  3.6243799266719027`*^9, 3.624379958956745*^9, {3.62438011523007*^9, 
   3.624380121963604*^9}, {3.624380250536084*^9, 3.624380274687999*^9}, 
   3.624732187234009*^9, 3.624732228852742*^9, 3.624732287722546*^9, 
   3.6247324022107058`*^9, 3.6247324624143963`*^9, 3.624733154671878*^9, {
   3.624733207747264*^9, 3.624733235849963*^9}, {3.6247334331547213`*^9, 
   3.624733512969739*^9}}],

Cell[BoxData[
 RowBox[{"{", 
  RowBox[{"\<\"communicate rep pos (CR+)\"\>", ",", 
   SliderBox[Dynamic[$CellContext`setCRp], {0.01, 1}], ",", 
   DynamicBox[ToBoxes[$CellContext`setCRp, StandardForm],
    ImageSizeCache->{31., {1., 9.}}]}], "}"}]], "Output",
 CellChangeTimes->{
  3.6243799266719027`*^9, 3.624379958956745*^9, {3.62438011523007*^9, 
   3.624380121963604*^9}, {3.624380250536084*^9, 3.624380274687999*^9}, 
   3.624732187234009*^9, 3.624732228852742*^9, 3.624732287722546*^9, 
   3.6247324022107058`*^9, 3.6247324624143963`*^9, 3.624733154671878*^9, {
   3.624733207747264*^9, 3.624733235849963*^9}, {3.6247334331547213`*^9, 
   3.6247335129723883`*^9}}],

Cell[BoxData[
 ButtonBox["\<\"Make Plot\"\>",
  Appearance->Automatic,
  ButtonFunction:>Print[
    $CellContext`MakeChromaPlot[$CellContext`setb, $CellContext`setr, \
$CellContext`setrT, $CellContext`setPower, $CellContext`setalpha, \
$CellContext`setPowerR, $CellContext`setalphaR, $CellContext`setCNm, \
$CellContext`setCRm, $CellContext`setCRp, $CellContext`setH]],
  Evaluator->Automatic,
  Method->"Preemptive"]], "Output",
 CellChangeTimes->{
  3.6243799266719027`*^9, 3.624379958956745*^9, {3.62438011523007*^9, 
   3.624380121963604*^9}, {3.624380250536084*^9, 3.624380274687999*^9}, 
   3.624732187234009*^9, 3.624732228852742*^9, 3.624732287722546*^9, 
   3.6247324022107058`*^9, 3.6247324624143963`*^9, 3.624733154671878*^9, {
   3.624733207747264*^9, 3.624733235849963*^9}, {3.6247334331547213`*^9, 
   3.6247335129743557`*^9}}],

Cell[BoxData[
 GraphicsBox[{{}, {{{}, {}, 
     {Hue[0.58, 0.7, 0.8], PointSize[0.019444444444444445`], 
      AbsoluteThickness[1.6], 
      LineBox[{{-5., 3.766733469196951*^-7}, {-4., 
       6.581653267149883*^-6}, {-3., 0.000049087577774510506`}, {-2., 
       0.00034143012275736465`}, {-1., 0.002362998539817291}, {0., 
       0.016158222396986673`}, {1., 0.10223627089420188`}, {2., 
       0.5554415124415181}, {3., 0.9328020286465822}, {4., 
       0.9944902806067587}, {5., 0.9998379446426605}}]}, 
     {RGBColor[1, 0.5, 0], PointSize[0.019444444444444445`], 
      AbsoluteThickness[1.6], 
      LineBox[{{-5., 1.7573480778526132`*^-7}, {-4., 
       1.8100685201881927`*^-6}, {-3., 0.000019047895815844436`}, {-2., 
       0.00020076067455753672`}, {-1., 0.0021162124559734115`}, {0., 
       0.02230711535603928}, {1., 0.23514070387545669`}, {2., 
       0.17863303094434635`}, {3., 0.13742761866746092`}, {4., 
       0.1238678433875373}, {5., 0.3002856809394844}}]}, 
     {GrayLevel[0.5], PointSize[0.019444444444444445`], AbsoluteThickness[
      1.6], LineBox[{{-5., 0.07540107265551457}, {-4., 
       0.044446948091671726`}, {-3., 0.06271029931881356}, {-2., 
       0.0949977443813066}, {-1., 0.14439533061462273`}, {0., 
       0.21951281556836813`}, {1., 0.33371033520713006`}, {2., 
       0.023106657479925914`}, {3., 0.0016000202883948616`}, {4., 
       0.00011091040787752592`}, {5., 7.865986374292618*^-6}}]}}, {
     {Hue[0.58, 0.7, 0.8], PointSize[0.019444444444444445`], 
      AbsoluteThickness[1.6], GeometricTransformationBox[InsetBox[
        StyleBox["\<\"\[FilledSmallCircle]\"\>",
         StripOnInput->False,
         FontSize->12], {0., 0.}], {{{-5., 3.766733469196951*^-7}}, {{-4., 
       6.581653267149883*^-6}}, {{-3., 0.000049087577774510506`}}, {{-2., 
       0.00034143012275736465`}}, {{-1., 0.002362998539817291}}, {{0., 
       0.016158222396986673`}}, {{1., 0.10223627089420188`}}, {{2., 
       0.5554415124415181}}, {{3., 0.9328020286465822}}, {{4., 
       0.9944902806067587}}, {{5., 0.9998379446426605}}}]}, 
     {RGBColor[1, 0.5, 0], PointSize[0.019444444444444445`], 
      AbsoluteThickness[1.6], GeometricTransformationBox[InsetBox[
        StyleBox["\<\"\[FilledSmallCircle]\"\>",
         StripOnInput->False,
         FontSize->12], {0., 0.}], {{{-5., 1.7573480778526132`*^-7}}, {{-4., 
       1.8100685201881927`*^-6}}, {{-3., 0.000019047895815844436`}}, {{-2., 
       0.00020076067455753672`}}, {{-1., 0.0021162124559734115`}}, {{0., 
       0.02230711535603928}}, {{1., 0.23514070387545669`}}, {{2., 
       0.17863303094434635`}}, {{3., 0.13742761866746092`}}, {{4., 
       0.1238678433875373}}, {{5., 0.3002856809394844}}}]}, 
     {GrayLevel[0.5], PointSize[0.019444444444444445`], AbsoluteThickness[
      1.6], GeometricTransformationBox[InsetBox[
        StyleBox["\<\"\[FilledSmallCircle]\"\>",
         StripOnInput->False,
         FontSize->12], {0., 0.}], {{{-5., 0.07540107265551457}}, {{-4., 
       0.044446948091671726`}}, {{-3., 0.06271029931881356}}, {{-2., 
       0.0949977443813066}}, {{-1., 0.14439533061462273`}}, {{0., 
       0.21951281556836813`}}, {{1., 0.33371033520713006`}}, {{2., 
       0.023106657479925914`}}, {{3., 0.0016000202883948616`}}, {{4., 
       0.00011091040787752592`}}, {{5., 7.865986374292618*^-6}}}]}, {}}}, {}},
  
  AspectRatio->0.4,
  Axes->{False, False},
  AxesLabel->{None, None},
  AxesOrigin->{0, 0},
  DisplayFunction->Identity,
  Frame->{{True, True}, {True, True}},
  FrameLabel->{{None, None}, {None, None}},
  FrameStyle->(FontSize -> 12),
  FrameTicks->{{{{0, 
       FormBox["0", TraditionalForm]}, {0.2, 
       FormBox["0.2`", TraditionalForm]}, {0.5, 
       FormBox["0.5`", TraditionalForm]}, {0.8, 
       FormBox["0.8`", TraditionalForm]}, {1, 
       FormBox["1", TraditionalForm]}}, {}}, {{{-5, 
       FormBox[
        RowBox[{"-", "5"}], TraditionalForm]}, {-3, 
       FormBox[
        RowBox[{"-", "3"}], TraditionalForm]}, {-1, 
       FormBox[
        RowBox[{"-", "1"}], TraditionalForm]}, {1, 
       FormBox["1", TraditionalForm]}, {3, 
       FormBox["3", TraditionalForm]}, {5, 
       FormBox["5", TraditionalForm]}, {0, 
       FormBox["0", TraditionalForm]}}, {}}},
  GridLines->{None, None},
  GridLinesStyle->Directive[
    GrayLevel[0.5, 0.4]],
  ImageSize->400,
  Method->{},
  PlotRange->{{-5., 5.}, {-0.05, 1.05}},
  PlotRangeClipping->True,
  PlotRangePadding->{{
     Scaled[0.02], 
     Scaled[0.02]}, {0, 0}},
  Ticks->{Automatic, Automatic}]], "Print",
 CellChangeTimes->{3.6247335148185253`*^9}]
}, Open  ]]
}, Closed]]
}, Open  ]],

Cell[CellGroupData[{

Cell["Blue precision plots", "Subsection",
 CellChangeTimes->{{3.620590059102334*^9, 3.620590063946424*^9}, 
   3.6212067894796667`*^9, {3.624135426655157*^9, 3.624135443212805*^9}}],

Cell[CellGroupData[{

Cell["(* define analytical solutions *)", "Subsubsection",
 CellChangeTimes->{{3.6212068908890123`*^9, 3.621206898698287*^9}, 
   3.6212517592055397`*^9}],

Cell[BoxData[{
 RowBox[{
  RowBox[{
   RowBox[{"Choose", "[", 
    RowBox[{"M_", ",", "N_"}], "]"}], ":=", 
   RowBox[{"If", "[", 
    RowBox[{
     RowBox[{"M", ">", "0"}], ",", 
     RowBox[{"If", "[", 
      RowBox[{
       RowBox[{"IntegerQ", "[", "N", "]"}], ",", 
       RowBox[{"Binomial", "[", 
        RowBox[{"M", ",", "N"}], "]"}], ",", "0"}], "]"}], ",", "0"}], 
    "]"}]}], ";"}], "\[IndentingNewLine]", 
 RowBox[{
  RowBox[{
   RowBox[{"q0", "=", 
    RowBox[{
     RowBox[{"V", 
      RowBox[{"(", 
       RowBox[{"1", "-", "cR"}], ")"}]}], "+", 
     RowBox[{
      RowBox[{"(", 
       RowBox[{"1", "-", "V"}], ")"}], 
      RowBox[{"(", 
       RowBox[{"1", "-", "cr"}], ")"}]}]}]}], ";"}], " ", 
  RowBox[{"(*", " ", 
   RowBox[{"prob", " ", "not", " ", "communicated"}], " ", 
   "*)"}]}], "\[IndentingNewLine]", 
 RowBox[{
  RowBox[{
   RowBox[{"q1", "=", 
    RowBox[{"V", " ", 
     RowBox[{"cR", "/", 
      RowBox[{"(", 
       RowBox[{"1", "-", "q0"}], ")"}]}]}]}], ";"}], " ", 
  RowBox[{"(*", " ", 
   RowBox[{
   "prob", " ", "pos", " ", "conditional", " ", "on", " ", "being", " ", 
    "communicated"}], " ", "*)"}]}], "\[IndentingNewLine]", 
 RowBox[{
  RowBox[{
   RowBox[{"Pru", "[", 
    RowBox[{"u_", ",", "m_"}], "]"}], ":=", 
   RowBox[{
    RowBox[{"Binomial", "[", 
     RowBox[{"m", ",", "u"}], "]"}], 
    RowBox[{"q0", "^", "u"}], " ", 
    RowBox[{
     RowBox[{"(", 
      RowBox[{"1", "-", "q0"}], ")"}], "^", 
     RowBox[{"(", 
      RowBox[{"m", "-", "u"}], ")"}]}]}]}], ";"}], "\[IndentingNewLine]", 
 RowBox[{
  RowBox[{"PrAct", "=", 
   RowBox[{
    RowBox[{
     RowBox[{"(", 
      RowBox[{"1", "-", "r"}], ")"}], 
     RowBox[{"(", 
      RowBox[{
       RowBox[{"b", 
        RowBox[{"(", 
         RowBox[{"W", "+", 
          RowBox[{
           RowBox[{"(", 
            RowBox[{"1", "-", "W"}], ")"}], "cn"}]}], ")"}]}], "+", 
       RowBox[{
        RowBox[{"(", 
         RowBox[{"1", "-", "b"}], ")"}], 
        RowBox[{"(", 
         RowBox[{"F", "+", 
          RowBox[{
           RowBox[{"(", 
            RowBox[{"1", "-", "F"}], ")"}], "cn"}]}], ")"}]}]}], ")"}]}], "+",
     "r"}]}], ";"}], "\[IndentingNewLine]", 
 RowBox[{
  RowBox[{"PrInn", "=", 
   RowBox[{
    RowBox[{"(", 
     RowBox[{"1", "-", "r"}], ")"}], 
    RowBox[{
     RowBox[{"(", 
      RowBox[{
       RowBox[{"b", 
        RowBox[{"(", 
         RowBox[{"W", "+", 
          RowBox[{
           RowBox[{"(", 
            RowBox[{"1", "-", "W"}], ")"}], "cn"}]}], ")"}]}], "+", 
       RowBox[{
        RowBox[{"(", 
         RowBox[{"1", "-", "b"}], ")"}], 
        RowBox[{"(", 
         RowBox[{"F", "+", 
          RowBox[{
           RowBox[{"(", 
            RowBox[{"1", "-", "F"}], ")"}], "cn"}]}], ")"}]}]}], ")"}], "/", 
     "PrAct"}]}]}], ";"}], "\[IndentingNewLine]", 
 RowBox[{
  RowBox[{"PrRep", "=", 
   RowBox[{"r", "/", "PrAct"}]}], ";"}], "\[IndentingNewLine]", 
 RowBox[{
  RowBox[{
   RowBox[{"pTanalytic", "[", 
    RowBox[{"s_", ",", "mmax_"}], "]"}], ":=", 
   RowBox[{"b", " ", "PrAct", " ", "PrInn", 
    RowBox[{"(", 
     RowBox[{
      RowBox[{"W", " ", 
       RowBox[{"p1", "[", 
        RowBox[{"s", ",", "mmax"}], "]"}]}], "+", 
      RowBox[{
       RowBox[{"(", 
        RowBox[{"1", "-", "W"}], ")"}], "cn", " ", 
       RowBox[{"p2", "[", 
        RowBox[{"s", ",", "mmax"}], "]"}]}]}], ")"}]}]}], 
  ";"}], "\[IndentingNewLine]", 
 RowBox[{
  RowBox[{
   RowBox[{"p1", "[", 
    RowBox[{"s_", ",", "mmax_"}], "]"}], ":=", 
   RowBox[{
    RowBox[{"If", "[", 
     RowBox[{
      RowBox[{"s", "\[Equal]", "1"}], ",", "1", ",", "0"}], "]"}], "+", 
    RowBox[{"Sum", "[", "\[IndentingNewLine]", 
     RowBox[{
      RowBox[{
       RowBox[{"(", 
        RowBox[{"PrRep", "^", "m"}], ")"}], "\[IndentingNewLine]", 
       RowBox[{"Pru", "[", 
        RowBox[{"u", ",", "m"}], "]"}], " ", "\[IndentingNewLine]", 
       RowBox[{"If", "[", 
        RowBox[{
         RowBox[{"u", "\[Equal]", "m"}], ",", "\[IndentingNewLine]", 
         RowBox[{"If", "[", 
          RowBox[{
           RowBox[{"s", "\[Equal]", "1"}], ",", "1", ",", "0"}], "]"}], ",", 
         "\[IndentingNewLine]", 
         RowBox[{"Pr1s", "[", 
          RowBox[{
           RowBox[{"s", "-", "1"}], ",", 
           RowBox[{"m", "-", "u"}]}], "]"}]}], "]"}]}], ",", 
      "\[IndentingNewLine]", 
      RowBox[{"{", 
       RowBox[{"m", ",", "1", ",", "mmax"}], "}"}], ",", 
      RowBox[{"{", 
       RowBox[{"u", ",", "0", ",", "m"}], "}"}]}], "]"}]}]}], 
  ";"}], "\[IndentingNewLine]", 
 RowBox[{
  RowBox[{
   RowBox[{"p2", "[", 
    RowBox[{"s_", ",", "mmax_"}], "]"}], ":=", 
   RowBox[{
    RowBox[{"If", "[", 
     RowBox[{
      RowBox[{"s", "\[Equal]", 
       RowBox[{"-", "1"}]}], ",", "1", ",", "0"}], "]"}], "+", 
    RowBox[{"Sum", "[", "\[IndentingNewLine]", 
     RowBox[{
      RowBox[{
       RowBox[{"(", 
        RowBox[{"PrRep", "^", "m"}], ")"}], "\[IndentingNewLine]", 
       RowBox[{"Pru", "[", 
        RowBox[{"u", ",", "m"}], "]"}], " ", "\[IndentingNewLine]", 
       RowBox[{"If", "[", 
        RowBox[{
         RowBox[{"u", "\[Equal]", "m"}], ",", "\[IndentingNewLine]", 
         RowBox[{"If", "[", 
          RowBox[{
           RowBox[{"s", "\[Equal]", 
            RowBox[{"-", "1"}]}], ",", "1", ",", "0"}], "]"}], ",", 
         "\[IndentingNewLine]", 
         RowBox[{"Pr1s", "[", 
          RowBox[{
           RowBox[{"s", "+", "1"}], ",", 
           RowBox[{"m", "-", "u"}]}], "]"}]}], "]"}]}], ",", 
      "\[IndentingNewLine]", 
      RowBox[{"{", 
       RowBox[{"m", ",", "1", ",", "mmax"}], "}"}], ",", 
      RowBox[{"{", 
       RowBox[{"u", ",", "0", ",", "m"}], "}"}]}], "]"}]}]}], 
  ";"}], "\[IndentingNewLine]", 
 RowBox[{
  RowBox[{
   RowBox[{
    RowBox[{"Pr1s", "[", 
     RowBox[{"s_", ",", "n_"}], "]"}], ":=", 
    RowBox[{
     RowBox[{"Choose", "[", 
      RowBox[{"n", ",", 
       RowBox[{
        RowBox[{"(", 
         RowBox[{"n", "+", "s"}], ")"}], "/", "2"}]}], "]"}], 
     RowBox[{"q1", "^", 
      RowBox[{"(", 
       RowBox[{
        RowBox[{"(", 
         RowBox[{"n", "+", "s"}], ")"}], "/", "2"}], ")"}]}], 
     RowBox[{
      RowBox[{"(", 
       RowBox[{"1", "-", "q1"}], ")"}], "^", 
      RowBox[{"(", 
       RowBox[{
        RowBox[{"(", 
         RowBox[{"n", "-", "s"}], ")"}], "/", "2"}], ")"}]}]}]}], ";"}], 
  "\[IndentingNewLine]", 
  RowBox[{"(*", " ", 
   RowBox[{
   "following", " ", "uses", " ", "Table", " ", "rather", " ", "than", " ", 
    "ParallelTable", " ", "so", " ", "can", " ", "use", " ", "ParallelTable", 
    " ", "later"}], " ", "*)"}]}], "\[IndentingNewLine]", 
 RowBox[{
  RowBox[{
   RowBox[{"ComputeAnalyticSols", "[", 
    RowBox[{
    "kb_", ",", "kr_", ",", "kW_", ",", "kF_", ",", "kV_", ",", "kFR_", ",", 
     "kcn_", ",", "kcr_", ",", "kcR_", ",", "maxs_", ",", "mmax_"}], "]"}], ":=", 
   RowBox[{"Module", "[", "\[IndentingNewLine]", 
    RowBox[{
     RowBox[{"{", 
      RowBox[{
      "x", ",", "y", ",", "prec", ",", "sens", ",", "spec", ",", "subby", ",",
        "subF"}], "}"}], ",", "\[IndentingNewLine]", 
     RowBox[{
      RowBox[{"subby", "=", 
       RowBox[{"{", 
        RowBox[{
         RowBox[{"b", "\[Rule]", "kb"}], ",", 
         RowBox[{"W", "\[Rule]", "kW"}], ",", 
         RowBox[{"V", "\[Rule]", "kV"}], ",", 
         RowBox[{"F", "\[Rule]", "kF"}], ",", 
         RowBox[{"FR", "\[Rule]", "kFR"}], ",", 
         RowBox[{"cn", "\[Rule]", "kcn"}], ",", 
         RowBox[{"cr", "\[Rule]", "kcr"}], ",", 
         RowBox[{"cR", "\[Rule]", "kcR"}], ",", 
         RowBox[{"r", "\[Rule]", "kr"}]}], "}"}]}], ";", 
      "\[IndentingNewLine]", 
      RowBox[{"subF", "=", 
       RowBox[{"{", 
        RowBox[{
         RowBox[{"W", "\[Rule]", "F"}], ",", 
         RowBox[{"V", "\[Rule]", "FR"}], ",", 
         RowBox[{"F", "\[Rule]", "W"}], ",", 
         RowBox[{"FR", "\[Rule]", "V"}], ",", 
         RowBox[{"b", "\[Rule]", 
          RowBox[{"1", "-", "b"}]}]}], "}"}]}], ";", "\[IndentingNewLine]", 
      RowBox[{"x", "=", 
       RowBox[{"Table", "[", 
        RowBox[{
         RowBox[{
          RowBox[{"pTanalytic", "[", 
           RowBox[{"s", ",", "mmax"}], "]"}], "/.", "subby"}], ",", 
         RowBox[{"{", 
          RowBox[{"s", ",", 
           RowBox[{"-", "maxs"}], ",", "maxs"}], "}"}]}], "]"}]}], ";", 
      "\[IndentingNewLine]", 
      RowBox[{"y", "=", 
       RowBox[{"Table", "[", 
        RowBox[{
         RowBox[{
          RowBox[{
           RowBox[{"pTanalytic", "[", 
            RowBox[{"s", ",", "mmax"}], "]"}], "/.", "subF"}], "/.", 
          "subby"}], ",", 
         RowBox[{"{", 
          RowBox[{"s", ",", 
           RowBox[{"-", "maxs"}], ",", "maxs"}], "}"}]}], "]"}]}], ";", 
      "\[IndentingNewLine]", 
      RowBox[{"prec", "=", 
       RowBox[{"x", "/", 
        RowBox[{"(", 
         RowBox[{"x", "+", "y"}], ")"}]}]}], ";", "\[IndentingNewLine]", 
      RowBox[{"sens", "=", 
       RowBox[{"x", "/", 
        RowBox[{"Total", "[", "x", "]"}]}]}], ";", "\[IndentingNewLine]", 
      RowBox[{"spec", "=", 
       RowBox[{"y", "/", 
        RowBox[{"Total", "[", "y", "]"}]}]}], ";", "\[IndentingNewLine]", 
      RowBox[{"{", 
       RowBox[{"prec", ",", "sens", ",", "spec"}], "}"}]}]}], 
    "\[IndentingNewLine]", "]"}]}], ";"}]}], "Input",
 CellChangeTimes->{{3.620775675759214*^9, 3.620775704030858*^9}, {
  3.620775745160288*^9, 3.620775758647312*^9}, {3.621206874659917*^9, 
  3.621206884589304*^9}, {3.621206945859543*^9, 3.621207191778709*^9}, {
  3.6212073390794888`*^9, 3.6212073530090933`*^9}, {3.621207746733585*^9, 
  3.6212078012874317`*^9}, {3.6212078754237633`*^9, 3.621207920888267*^9}, {
  3.621207957330031*^9, 3.621207968105294*^9}}],

Cell[BoxData[
 RowBox[{
  RowBox[{"KRTa", "[", 
   RowBox[{
   "kb_", ",", "kr_", ",", "kW_", ",", "kF_", ",", "kcn_", ",", "kcr_", ",", 
    "kcR_", ",", "index_", ",", "mmax_"}], "]"}], ":=", 
  RowBox[{"Module", "[", "\[IndentingNewLine]", 
   RowBox[{
    RowBox[{"{", "sz", "}"}], ",", "\[IndentingNewLine]", 
    RowBox[{"{", "\[IndentingNewLine]", 
     RowBox[{
      RowBox[{"sz", "=", 
       RowBox[{"ComputeAnalyticSols", "[", 
        RowBox[{
        "kb", ",", "kr", ",", "kW", ",", "kF", ",", "kW", ",", "kF", ",", 
         "kcn", ",", "kcr", ",", "kcR", ",", "5", ",", "mmax"}], "]"}]}], ";",
       "\[IndentingNewLine]", 
      RowBox[{
       RowBox[{"sz", "[", 
        RowBox[{"[", "1", "]"}], "]"}], "[", 
       RowBox[{"[", "index", "]"}], "]"}]}], "\[IndentingNewLine]", "}"}]}], 
   "]"}]}]], "Input",
 CellChangeTimes->{{3.621206913003847*^9, 3.6212069174433317`*^9}, {
  3.621207475397731*^9, 3.621207530135228*^9}, {3.621207948897436*^9, 
  3.621207976264565*^9}}],

Cell[BoxData[
 RowBox[{
  RowBox[{"KRTx", "[", 
   RowBox[{
   "kb_", ",", "kr_", ",", "kW_", ",", "kF_", ",", "kcn_", ",", "kcr_", ",", 
    "kcR_", ",", "index_", ",", "mmax_"}], "]"}], ":=", 
  RowBox[{"Module", "[", "\[IndentingNewLine]", 
   RowBox[{
    RowBox[{"{", "sz", "}"}], ",", "\[IndentingNewLine]", 
    RowBox[{"{", "\[IndentingNewLine]", 
     RowBox[{
      RowBox[{"sz", "=", 
       RowBox[{"ComputeAnalyticSols", "[", 
        RowBox[{
        "kb", ",", "kr", ",", "kW", ",", "kF", ",", "kW", ",", "kF", ",", 
         "kcn", ",", "kcr", ",", "kcR", ",", "5", ",", "mmax"}], "]"}]}], ";",
       "\[IndentingNewLine]", 
      RowBox[{"{", 
       RowBox[{
        RowBox[{
         RowBox[{"sz", "[", 
          RowBox[{"[", "1", "]"}], "]"}], "[", 
         RowBox[{"[", "index", "]"}], "]"}], ",", 
        RowBox[{
         RowBox[{"sz", "[", 
          RowBox[{"[", "2", "]"}], "]"}], "[", 
         RowBox[{"[", "index", "]"}], "]"}], ",", 
        RowBox[{
         RowBox[{"sz", "[", 
          RowBox[{"[", "3", "]"}], "]"}], "[", 
         RowBox[{"[", "index", "]"}], "]"}]}], "}"}]}], "\[IndentingNewLine]",
      "}"}]}], "]"}]}]], "Input",
 CellChangeTimes->{{3.621206913003847*^9, 3.6212069174433317`*^9}, {
   3.621207475397731*^9, 3.621207530135228*^9}, {3.621207948897436*^9, 
   3.621207976264565*^9}, {3.62188248698431*^9, 3.621882494904113*^9}, {
   3.621882589555602*^9, 3.621882630163753*^9}, 3.6218826900461063`*^9, 
   3.621882851587193*^9}],

Cell[BoxData[
 RowBox[{
  RowBox[{
   RowBox[{"MakeBluePlot", "[", 
    RowBox[{
    "default_", ",", "vals_", ",", "datrange_", ",", "xrange_", ",", 
     "xticks_"}], "]"}], ":=", 
   RowBox[{"Module", "[", 
    RowBox[{
     RowBox[{"{", "draw", "}"}], ",", "\[IndentingNewLine]", 
     RowBox[{
      RowBox[{"draw", "=", 
       RowBox[{"Show", "[", 
        RowBox[{"{", "\[IndentingNewLine]", 
         RowBox[{
          RowBox[{"ListLinePlot", "[", 
           RowBox[{"vals", ",", 
            RowBox[{"DataRange", "\[Rule]", "datrange"}], ",", 
            RowBox[{"PlotRange", "\[Rule]", 
             RowBox[{"{", 
              RowBox[{"xrange", ",", 
               RowBox[{"{", 
                RowBox[{
                 RowBox[{"-", "0.02"}], ",", "1.02"}], "}"}]}], "}"}]}], ",", 
            
            RowBox[{"PlotStyle", "\[Rule]", 
             RowBox[{"{", 
              RowBox[{"sty2", ",", "sty1"}], "}"}]}], ",", 
            RowBox[{"FrameStyle", "\[Rule]", 
             RowBox[{"(", 
              RowBox[{"FontSize", "\[Rule]", "12"}], ")"}]}], ",", 
            RowBox[{"Frame", "\[Rule]", "True"}], ",", 
            RowBox[{"AspectRatio", "\[Rule]", "0.9"}], ",", 
            RowBox[{"ImageSize", "\[Rule]", "150"}], ",", 
            RowBox[{"FrameTicks", "\[Rule]", 
             RowBox[{"{", 
              RowBox[{"xticks", ",", 
               RowBox[{"{", 
                RowBox[{"0", ",", "0.2", ",", "0.5", ",", "0.8", ",", "1"}], 
                "}"}], ",", 
               RowBox[{"{", "}"}], ",", 
               RowBox[{"{", "}"}]}], "}"}]}], ",", 
            RowBox[{"ImagePadding", "\[Rule]", 
             RowBox[{"{", 
              RowBox[{
               RowBox[{"{", 
                RowBox[{"20", ",", "10"}], "}"}], ",", 
               RowBox[{"{", 
                RowBox[{"20", ",", "10"}], "}"}]}], "}"}]}]}], "]"}], ",", 
          "\[IndentingNewLine]", 
          RowBox[{"Graphics", "[", 
           RowBox[{"{", 
            RowBox[{
             RowBox[{"Thickness", "[", "Small", "]"}], ",", 
             RowBox[{"Opacity", "[", "0.5", "]"}], ",", 
             RowBox[{"Line", "[", 
              RowBox[{"{", 
               RowBox[{
                RowBox[{"{", 
                 RowBox[{"default", ",", 
                  RowBox[{"-", "0.03"}]}], "}"}], ",", 
                RowBox[{"{", 
                 RowBox[{"default", ",", "1.03"}], "}"}]}], "}"}], "]"}]}], 
            "}"}], "]"}]}], "\[IndentingNewLine]", "}"}], 
        "\[IndentingNewLine]", "]"}]}], ";", "\[IndentingNewLine]", 
      "draw"}]}], "\[IndentingNewLine]", "]"}]}], ";"}]], "Input",
 CellChangeTimes->{{3.6212692127314043`*^9, 3.621269355707121*^9}, {
  3.6212866025051327`*^9, 3.621286680065421*^9}, {3.6212867976738777`*^9, 
  3.621286816850602*^9}, {3.621286851388205*^9, 3.6212868680613937`*^9}, {
  3.621286903822837*^9, 3.621286974774693*^9}, {3.621287182957646*^9, 
  3.621287218092301*^9}, {3.62128773249879*^9, 3.62128773287225*^9}, {
  3.621291285839945*^9, 3.621291291206079*^9}, {3.6212915576482887`*^9, 
  3.621291561411232*^9}, {3.621879024028883*^9, 3.621879027202756*^9}, {
  3.621880650056376*^9, 3.621880657926284*^9}}],

Cell[BoxData[
 RowBox[{
  RowBox[{
   RowBox[{"MakeOrangePlot", "[", 
    RowBox[{
    "default_", ",", "vals_", ",", "datrange_", ",", "xrange_", ",", 
     "xticks_"}], "]"}], ":=", 
   RowBox[{"Module", "[", 
    RowBox[{
     RowBox[{"{", "draw", "}"}], ",", "\[IndentingNewLine]", 
     RowBox[{
      RowBox[{"draw", "=", 
       RowBox[{"Show", "[", 
        RowBox[{"{", "\[IndentingNewLine]", 
         RowBox[{
          RowBox[{"ListLinePlot", "[", 
           RowBox[{"vals", ",", 
            RowBox[{"DataRange", "\[Rule]", "datrange"}], ",", 
            RowBox[{"PlotRange", "\[Rule]", 
             RowBox[{"{", 
              RowBox[{"xrange", ",", 
               RowBox[{"{", 
                RowBox[{
                 RowBox[{"-", "0.02"}], ",", "1.02"}], "}"}]}], "}"}]}], ",", 
            
            RowBox[{"PlotStyle", "\[Rule]", 
             RowBox[{"{", 
              RowBox[{"sty2o", ",", "sty1o"}], "}"}]}], ",", 
            RowBox[{"FrameStyle", "\[Rule]", 
             RowBox[{"(", 
              RowBox[{"FontSize", "\[Rule]", "12"}], ")"}]}], ",", 
            RowBox[{"Frame", "\[Rule]", "True"}], ",", 
            RowBox[{"AspectRatio", "\[Rule]", "0.9"}], ",", 
            RowBox[{"ImageSize", "\[Rule]", "150"}], ",", 
            RowBox[{"FrameTicks", "\[Rule]", 
             RowBox[{"{", 
              RowBox[{"xticks", ",", 
               RowBox[{"{", 
                RowBox[{"0", ",", "0.2", ",", "0.5", ",", "0.8", ",", "1"}], 
                "}"}], ",", 
               RowBox[{"{", "}"}], ",", 
               RowBox[{"{", "}"}]}], "}"}]}], ",", 
            RowBox[{"ImagePadding", "\[Rule]", 
             RowBox[{"{", 
              RowBox[{
               RowBox[{"{", 
                RowBox[{"20", ",", "10"}], "}"}], ",", 
               RowBox[{"{", 
                RowBox[{"20", ",", "10"}], "}"}]}], "}"}]}]}], "]"}], ",", 
          "\[IndentingNewLine]", 
          RowBox[{"Graphics", "[", 
           RowBox[{"{", 
            RowBox[{
             RowBox[{"Thickness", "[", "Small", "]"}], ",", 
             RowBox[{"Opacity", "[", "0.5", "]"}], ",", 
             RowBox[{"Line", "[", 
              RowBox[{"{", 
               RowBox[{
                RowBox[{"{", 
                 RowBox[{"default", ",", 
                  RowBox[{"-", "0.03"}]}], "}"}], ",", 
                RowBox[{"{", 
                 RowBox[{"default", ",", "1.03"}], "}"}]}], "}"}], "]"}]}], 
            "}"}], "]"}]}], "\[IndentingNewLine]", "}"}], 
        "\[IndentingNewLine]", "]"}]}], ";", "\[IndentingNewLine]", 
      "draw"}]}], "\[IndentingNewLine]", "]"}]}], ";"}]], "Input",
 CellChangeTimes->{{3.6212692127314043`*^9, 3.621269355707121*^9}, {
  3.6212866025051327`*^9, 3.621286680065421*^9}, {3.6212867976738777`*^9, 
  3.621286816850602*^9}, {3.621286851388205*^9, 3.6212868680613937`*^9}, {
  3.621286903822837*^9, 3.621286974774693*^9}, {3.621287182957646*^9, 
  3.621287218092301*^9}, {3.62128773249879*^9, 3.62128773287225*^9}, {
  3.621291285839945*^9, 3.621291291206079*^9}, {3.6212915576482887`*^9, 
  3.621291561411232*^9}, {3.621879024028883*^9, 3.621879027202756*^9}, {
  3.621880650056376*^9, 3.621880657926284*^9}, {3.621883445250572*^9, 
  3.621883471284265*^9}}],

Cell[BoxData[{
 RowBox[{
  RowBox[{"MyTeal", "=", 
   RowBox[{"Hue", "[", 
    RowBox[{"0.58", ",", "0.7", ",", "0.8"}], "]"}]}], 
  ";"}], "\[IndentingNewLine]", 
 RowBox[{
  RowBox[{"sty1", "=", 
   RowBox[{"Directive", "[", 
    RowBox[{"MyTeal", ",", 
     RowBox[{"Opacity", "[", "1", "]"}]}], "]"}]}], 
  ";"}], "\[IndentingNewLine]", 
 RowBox[{
  RowBox[{"sty2", "=", 
   RowBox[{"Directive", "[", 
    RowBox[{"MyTeal", ",", 
     RowBox[{"Opacity", "[", "0.9", "]"}], ",", "Dashed"}], "]"}]}], 
  ";"}], "\[IndentingNewLine]", 
 RowBox[{
  RowBox[{"sty1o", "=", 
   RowBox[{"Directive", "[", 
    RowBox[{"Orange", ",", 
     RowBox[{"Opacity", "[", "1", "]"}]}], "]"}]}], 
  ";"}], "\[IndentingNewLine]", 
 RowBox[{
  RowBox[{"sty2o", "=", 
   RowBox[{"Directive", "[", 
    RowBox[{"Orange", ",", 
     RowBox[{"Opacity", "[", "0.9", "]"}], ",", "Dashed"}], "]"}]}], 
  ";"}]}], "Input",
 CellChangeTimes->{{3.620664176219542*^9, 3.620664181170521*^9}, {
   3.620666770082011*^9, 3.6206668029529247`*^9}, {3.620667204365399*^9, 
   3.620667231069056*^9}, 3.621880672967228*^9, {3.6218834512512503`*^9, 
   3.621883463347433*^9}}]
}, Closed]],

Cell[CellGroupData[{

Cell["(* parameter values *)", "Subsubsection",
 CellChangeTimes->{{3.621209003899056*^9, 3.621209007472065*^9}, 
   3.6212517689151993`*^9, {3.621272276870366*^9, 3.621272277829021*^9}, {
   3.621793368282119*^9, 3.621793369657126*^9}}],

Cell[BoxData[{
 RowBox[{
  RowBox[{"dfb", "=", 
   RowBox[{"1", "/", "1000"}]}], ";"}], "\[IndentingNewLine]", 
 RowBox[{
  RowBox[{"dfr", "=", 
   RowBox[{"2", "/", "10"}]}], ";"}], "\[IndentingNewLine]", 
 RowBox[{
  RowBox[{"dfW", "=", 
   RowBox[{"6", "/", "10"}]}], ";"}], "\[IndentingNewLine]", 
 RowBox[{
  RowBox[{"dfF", "=", 
   RowBox[{"2", "/", "20"}]}], ";"}], "\[IndentingNewLine]", 
 RowBox[{
  RowBox[{"dfcn", "=", "0.1"}], ";"}], "\[IndentingNewLine]", 
 RowBox[{
  RowBox[{"dfcr", "=", "0.1"}], ";"}], "\[IndentingNewLine]", 
 RowBox[{
  RowBox[{"dfcR", "=", "0.2"}], ";"}], "\[IndentingNewLine]", 
 RowBox[{
  RowBox[{"dfmmax", "=", "10"}], ";"}], "\[IndentingNewLine]", 
 RowBox[{
  RowBox[{"idxrange", "=", 
   RowBox[{"6", ";;", "11"}]}], ";"}], "\[IndentingNewLine]", 
 RowBox[{
  RowBox[{"idxn", "=", "6"}], ";"}]}], "Input",
 CellChangeTimes->{{3.621211570178432*^9, 3.6212116024443703`*^9}, {
   3.621211671734256*^9, 3.621211685741592*^9}, {3.621212014010222*^9, 
   3.62121201967194*^9}, {3.621212097672729*^9, 3.621212097838707*^9}, {
   3.6212122945503397`*^9, 3.621212294740814*^9}, {3.621212461202471*^9, 
   3.62121246292208*^9}, {3.621212534034658*^9, 3.621212534168832*^9}, {
   3.621251787514908*^9, 3.621251787849341*^9}, {3.621272195453898*^9, 
   3.621272198859706*^9}, {3.621293291292231*^9, 3.62129329739296*^9}, {
   3.621293594251381*^9, 3.621293622795184*^9}, {3.621293702464101*^9, 
   3.621293702839731*^9}, {3.621293858971402*^9, 3.621293860521209*^9}, {
   3.621295328458638*^9, 3.621295332346551*^9}, 3.621879007496357*^9, {
   3.621879038227847*^9, 3.6218790456101437`*^9}, 3.621880258318013*^9, {
   3.6218803661106873`*^9, 3.621880398039383*^9}, {3.621880718480188*^9, 
   3.621880718599846*^9}, {3.621880881701165*^9, 3.621880889412167*^9}, {
   3.621941357820506*^9, 3.621941363485106*^9}, {3.621941399436019*^9, 
   3.621941402411517*^9}, {3.6219414992998667`*^9, 3.6219415016035624`*^9}, {
   3.6219416501916924`*^9, 3.62194165162204*^9}, {3.621955651163259*^9, 
   3.621955694435614*^9}, {3.621972552985931*^9, 3.621972583928218*^9}, {
   3.64701891215466*^9, 3.647018932473075*^9}}]
}, Closed]],

Cell[CellGroupData[{

Cell["(* make plots *)", "Subsubsection",
 CellChangeTimes->{{3.621793371746683*^9, 3.621793376036653*^9}, {
  3.621879060251124*^9, 3.621879061634013*^9}}],

Cell["Note that base rate is defined on log10 scale.", "Text",
 CellChangeTimes->{{3.647019076663505*^9, 3.647019089920786*^9}}],

Cell[BoxData[{
 RowBox[{
  RowBox[{"plotb", "=", 
   RowBox[{"ParallelTable", "[", 
    RowBox[{
     RowBox[{
      RowBox[{"KRTx", "[", 
       RowBox[{
        RowBox[{"10", "^", "kb"}], ",", "dfr", ",", "dfW", ",", "dfF", ",", 
        "dfcn", ",", "dfcr", ",", "dfcR", ",", "idxrange", ",", "dfmmax"}], 
       "]"}], "[", 
      RowBox[{"[", "1", "]"}], "]"}], ",", 
     RowBox[{"{", 
      RowBox[{"kb", ",", 
       RowBox[{"-", "4"}], ",", 
       RowBox[{"-", "0.3"}], ",", 
       RowBox[{"1", "/", "8"}]}], "}"}]}], "]"}]}], 
  ";"}], "\[IndentingNewLine]", 
 RowBox[{
  RowBox[{"plotbS", "=", 
   RowBox[{"Table", "[", 
    RowBox[{
     RowBox[{"plotb", "[", 
      RowBox[{"[", 
       RowBox[{"All", ",", "1", ",", "i"}], "]"}], "]"}], ",", 
     RowBox[{"{", 
      RowBox[{"i", ",", "1", ",", "idxn"}], "}"}]}], "]"}]}], 
  ";"}], "\[IndentingNewLine]", 
 RowBox[{
  RowBox[{"drawb", "=", 
   RowBox[{"MakeBluePlot", "[", 
    RowBox[{
     RowBox[{"1", "/", 
      RowBox[{"Log", "[", 
       RowBox[{"dfb", ",", "10"}], "]"}]}], ",", "plotbS", ",", 
     RowBox[{"{", 
      RowBox[{
       RowBox[{"-", "4"}], ",", 
       RowBox[{"-", "0.3"}]}], "}"}], ",", "All", ",", 
     RowBox[{"{", 
      RowBox[{
       RowBox[{"{", 
        RowBox[{
         RowBox[{"-", "4"}], ",", "\"\<\>\""}], "}"}], ",", 
       RowBox[{"{", 
        RowBox[{
         RowBox[{"-", "3"}], ",", ".001"}], "}"}], ",", 
       RowBox[{"{", 
        RowBox[{
         RowBox[{"-", "2"}], ",", "\"\<\>\""}], "}"}], ",", 
       RowBox[{"{", 
        RowBox[{
         RowBox[{"-", "1"}], ",", ".1"}], "}"}], ",", 
       RowBox[{"{", 
        RowBox[{
         RowBox[{"-", "0.3"}], ",", "0.5"}], "}"}]}], "}"}]}], "]"}]}], 
  ";"}]}], "Input",
 CellChangeTimes->{{3.6207159013371887`*^9, 3.620715902962162*^9}, {
   3.620715939706764*^9, 3.620715939916469*^9}, {3.620716092092421*^9, 
   3.620716098250893*^9}, {3.6212075584175177`*^9, 3.621207584648179*^9}, {
   3.62120775897161*^9, 3.6212077600344973`*^9}, {3.621207842477157*^9, 
   3.621207842747807*^9}, {3.621207985562749*^9, 3.6212080108852377`*^9}, {
   3.621208350062317*^9, 3.6212083505185413`*^9}, {3.621208865288821*^9, 
   3.621208865610955*^9}, {3.621211690840851*^9, 3.62121171112834*^9}, 
   3.621212024363099*^9, {3.621269365280534*^9, 3.621269412387228*^9}, {
   3.62126944556207*^9, 3.621269460794155*^9}, {3.6212695189399223`*^9, 
   3.6212695249108953`*^9}, {3.621293607111433*^9, 3.621293635011138*^9}, {
   3.6218791100292807`*^9, 3.6218791708863697`*^9}, {3.621879982757159*^9, 
   3.621880031165639*^9}, {3.621882527154813*^9, 3.6218825344324512`*^9}, {
   3.62188294125255*^9, 3.6218829418291683`*^9}, {3.621883031455904*^9, 
   3.62188306861869*^9}, {3.621883175442677*^9, 3.621883180298975*^9}, {
   3.621883249174858*^9, 3.621883250605937*^9}, {3.621883372328905*^9, 
   3.621883382559904*^9}, {3.621883420969548*^9, 3.621883429984593*^9}, {
   3.6218835460485907`*^9, 3.621883546279463*^9}, {3.621955559263006*^9, 
   3.621955570888688*^9}, {3.621972108161776*^9, 3.62197215201231*^9}, {
   3.621972335714797*^9, 3.621972342843625*^9}}],

Cell[BoxData[{
 RowBox[{
  RowBox[{"plotr", "=", 
   RowBox[{"ParallelTable", "[", 
    RowBox[{
     RowBox[{
      RowBox[{"KRTx", "[", 
       RowBox[{
       "dfb", ",", "k", ",", "dfW", ",", "dfF", ",", "dfcn", ",", "dfcr", ",",
         "dfcR", ",", "idxrange", ",", "dfmmax"}], "]"}], "[", 
      RowBox[{"[", "1", "]"}], "]"}], ",", 
     RowBox[{"{", 
      RowBox[{"k", ",", "0.01", ",", "0.5", ",", "0.05"}], "}"}]}], "]"}]}], 
  ";"}], "\[IndentingNewLine]", 
 RowBox[{
  RowBox[{"plotrS", "=", 
   RowBox[{"Table", "[", 
    RowBox[{
     RowBox[{"plotr", "[", 
      RowBox[{"[", 
       RowBox[{"All", ",", "1", ",", "i"}], "]"}], "]"}], ",", 
     RowBox[{"{", 
      RowBox[{"i", ",", "1", ",", "idxn"}], "}"}]}], "]"}]}], 
  ";"}], "\[IndentingNewLine]", 
 RowBox[{
  RowBox[{"drawr", "=", 
   RowBox[{"MakeBluePlot", "[", 
    RowBox[{"dfr", ",", "plotrS", ",", 
     RowBox[{"{", 
      RowBox[{"0.01", ",", "0.5"}], "}"}], ",", "All", ",", 
     RowBox[{"{", 
      RowBox[{"0", ",", "0.1", ",", "0.3", ",", "0.5"}], "}"}]}], "]"}]}], 
  ";"}]}], "Input",
 CellChangeTimes->{{3.621208380239287*^9, 3.6212084315759573`*^9}, {
   3.621208869760221*^9, 3.621208870025083*^9}, {3.6212089490736437`*^9, 
   3.621208954913392*^9}, {3.621211783947802*^9, 3.6212118113536253`*^9}, 
   3.621212025892211*^9, {3.621269544030835*^9, 3.621269573030377*^9}, {
   3.6212937980503283`*^9, 3.6212938173388977`*^9}, {3.621883228014656*^9, 
   3.621883238268261*^9}}],

Cell[BoxData[{
 RowBox[{
  RowBox[{"plotW", "=", 
   RowBox[{"ParallelTable", "[", 
    RowBox[{
     RowBox[{
      RowBox[{"KRTx", "[", 
       RowBox[{
       "dfb", ",", "dfr", ",", "k", ",", "dfF", ",", "dfcn", ",", "dfcr", ",",
         "dfcR", ",", "idxrange", ",", "dfmmax"}], "]"}], "[", 
      RowBox[{"[", "1", "]"}], "]"}], ",", 
     RowBox[{"{", 
      RowBox[{"k", ",", "0.5", ",", "0.99", ",", "0.05"}], "}"}]}], "]"}]}], 
  ";"}], "\[IndentingNewLine]", 
 RowBox[{
  RowBox[{"plotWS", "=", 
   RowBox[{"Table", "[", 
    RowBox[{
     RowBox[{"plotW", "[", 
      RowBox[{"[", 
       RowBox[{"All", ",", "1", ",", "i"}], "]"}], "]"}], ",", 
     RowBox[{"{", 
      RowBox[{"i", ",", "1", ",", "idxn"}], "}"}]}], "]"}]}], 
  ";"}], "\[IndentingNewLine]", 
 RowBox[{
  RowBox[{"drawW", "=", 
   RowBox[{"MakeBluePlot", "[", 
    RowBox[{"dfW", ",", "plotWS", ",", 
     RowBox[{"{", 
      RowBox[{"0.5", ",", "0.99"}], "}"}], ",", "All", ",", 
     RowBox[{"{", 
      RowBox[{"0.5", ",", "0.8", ",", "0.99"}], "}"}]}], "]"}]}], 
  ";"}]}], "Input",
 CellChangeTimes->{{3.621208380239287*^9, 3.6212084315759573`*^9}, {
   3.621208869760221*^9, 3.621208870025083*^9}, {3.6212089490736437`*^9, 
   3.621208954913392*^9}, {3.621208987390375*^9, 3.621208990849104*^9}, {
   3.62120903453916*^9, 3.621209102556204*^9}, {3.6212118183314657`*^9, 
   3.62121182135343*^9}, 3.62121202793128*^9, {3.6212719684802322`*^9, 
   3.621271993615711*^9}, {3.621293800065531*^9, 3.62129381954571*^9}, {
   3.6218833328165503`*^9, 3.62188333403095*^9}}],

Cell[BoxData[{
 RowBox[{
  RowBox[{"plotF", "=", 
   RowBox[{"ParallelTable", "[", 
    RowBox[{
     RowBox[{
      RowBox[{"KRTx", "[", 
       RowBox[{
       "dfb", ",", "dfr", ",", "dfW", ",", "k", ",", "dfcn", ",", "dfcr", ",",
         "dfcR", ",", "idxrange", ",", "dfmmax"}], "]"}], "[", 
      RowBox[{"[", "1", "]"}], "]"}], ",", 
     RowBox[{"{", 
      RowBox[{"k", ",", "0.01", ",", "0.2", ",", "0.005"}], "}"}]}], "]"}]}], 
  ";"}], "\[IndentingNewLine]", 
 RowBox[{
  RowBox[{"plotFS", "=", 
   RowBox[{"Table", "[", 
    RowBox[{
     RowBox[{"plotF", "[", 
      RowBox[{"[", 
       RowBox[{"All", ",", "1", ",", "i"}], "]"}], "]"}], ",", 
     RowBox[{"{", 
      RowBox[{"i", ",", "1", ",", "idxn"}], "}"}]}], "]"}]}], 
  ";"}], "\[IndentingNewLine]", 
 RowBox[{
  RowBox[{"drawF", "=", 
   RowBox[{"MakeBluePlot", "[", 
    RowBox[{"dfF", ",", "plotFS", ",", 
     RowBox[{"{", 
      RowBox[{"0.01", ",", "0.2"}], "}"}], ",", "All", ",", 
     RowBox[{"{", 
      RowBox[{"0.05", ",", "0.1", ",", "0.15", ",", "0.2"}], "}"}]}], "]"}]}],
   ";"}]}], "Input",
 CellChangeTimes->{{3.621208380239287*^9, 3.6212084315759573`*^9}, {
   3.621208869760221*^9, 3.621208870025083*^9}, {3.6212089490736437`*^9, 
   3.621208954913392*^9}, {3.621208987390375*^9, 3.621208990849104*^9}, {
   3.62120903453916*^9, 3.621209102556204*^9}, {3.621210730767408*^9, 
   3.6212107343831673`*^9}, {3.6212108209223127`*^9, 3.621210864090954*^9}, {
   3.621210914681321*^9, 3.621210949301206*^9}, {3.621211182946299*^9, 
   3.621211210945232*^9}, 3.621211326626625*^9, {3.621211825993939*^9, 
   3.6212118361581573`*^9}, 3.621212030004262*^9, {3.621271999959803*^9, 
   3.621272026585969*^9}, {3.621293803793253*^9, 3.621293821225519*^9}, {
   3.621883336967573*^9, 3.6218833382863283`*^9}, {3.621956897829887*^9, 
   3.621956898316566*^9}}],

Cell[BoxData[{
 RowBox[{
  RowBox[{"plotcr", "=", 
   RowBox[{"ParallelTable", "[", 
    RowBox[{
     RowBox[{
      RowBox[{"KRTx", "[", 
       RowBox[{
       "dfb", ",", "dfr", ",", "dfW", ",", "dfF", ",", "dfcn", ",", "k", ",", 
        "dfcR", ",", "idxrange", ",", "dfmmax"}], "]"}], "[", 
      RowBox[{"[", "1", "]"}], "]"}], ",", 
     RowBox[{"{", 
      RowBox[{"k", ",", "0", ",", "1", ",", "0.05"}], "}"}]}], "]"}]}], 
  ";"}], "\[IndentingNewLine]", 
 RowBox[{
  RowBox[{"plotcrS", "=", 
   RowBox[{"Table", "[", 
    RowBox[{
     RowBox[{"plotcr", "[", 
      RowBox[{"[", 
       RowBox[{"All", ",", "1", ",", "i"}], "]"}], "]"}], ",", 
     RowBox[{"{", 
      RowBox[{"i", ",", "1", ",", "idxn"}], "}"}]}], "]"}]}], 
  ";"}], "\[IndentingNewLine]", 
 RowBox[{
  RowBox[{"drawcr", "=", 
   RowBox[{"MakeBluePlot", "[", 
    RowBox[{"dfcr", ",", "plotcrS", ",", 
     RowBox[{"{", 
      RowBox[{"0", ",", "1"}], "}"}], ",", "All", ",", 
     RowBox[{"{", 
      RowBox[{"0", ",", "0.25", ",", "0.5", ",", "0.75", ",", "1"}], "}"}]}], 
    "]"}]}], ";"}]}], "Input",
 CellChangeTimes->{{3.621208380239287*^9, 3.6212084315759573`*^9}, {
   3.621208869760221*^9, 3.621208870025083*^9}, {3.6212089490736437`*^9, 
   3.621208954913392*^9}, {3.621208987390375*^9, 3.621208990849104*^9}, {
   3.62120903453916*^9, 3.621209102556204*^9}, {3.6212107543709097`*^9, 
   3.621210760218925*^9}, {3.621210866547105*^9, 3.621210866961851*^9}, {
   3.621210983152569*^9, 3.621211056210854*^9}, {3.6212118403260813`*^9, 
   3.621211846693308*^9}, 3.621212032156023*^9, {3.621272031896674*^9, 
   3.621272068840354*^9}, {3.621293806418585*^9, 3.621293823049749*^9}, {
   3.621883340494968*^9, 3.621883341846428*^9}}],

Cell[BoxData[{
 RowBox[{
  RowBox[{"plotcR", "=", 
   RowBox[{"ParallelTable", "[", 
    RowBox[{
     RowBox[{
      RowBox[{"KRTx", "[", 
       RowBox[{
       "dfb", ",", "dfr", ",", "dfW", ",", "dfF", ",", "dfcn", ",", "dfcr", 
        ",", "k", ",", "idxrange", ",", "dfmmax"}], "]"}], "[", 
      RowBox[{"[", "1", "]"}], "]"}], ",", 
     RowBox[{"{", 
      RowBox[{"k", ",", "0.01", ",", "1", ",", "0.05"}], "}"}]}], "]"}]}], 
  ";"}], "\[IndentingNewLine]", 
 RowBox[{
  RowBox[{"plotcRS", "=", 
   RowBox[{"Table", "[", 
    RowBox[{
     RowBox[{"plotcR", "[", 
      RowBox[{"[", 
       RowBox[{"All", ",", "1", ",", "i"}], "]"}], "]"}], ",", 
     RowBox[{"{", 
      RowBox[{"i", ",", "1", ",", "idxn"}], "}"}]}], "]"}]}], 
  ";"}], "\[IndentingNewLine]", 
 RowBox[{
  RowBox[{"drawcR", "=", 
   RowBox[{"MakeBluePlot", "[", 
    RowBox[{"dfcR", ",", "plotcRS", ",", 
     RowBox[{"{", 
      RowBox[{"0.01", ",", "1"}], "}"}], ",", 
     RowBox[{"{", 
      RowBox[{
       RowBox[{"-", "0.02"}], ",", "1.02"}], "}"}], ",", 
     RowBox[{"{", 
      RowBox[{"0", ",", "0.25", ",", "0.5", ",", "0.75", ",", "1"}], "}"}]}], 
    "]"}]}], ";"}]}], "Input",
 CellChangeTimes->{{3.621208380239287*^9, 3.6212084315759573`*^9}, {
   3.621208869760221*^9, 3.621208870025083*^9}, {3.6212089490736437`*^9, 
   3.621208954913392*^9}, {3.621208987390375*^9, 3.621208990849104*^9}, {
   3.62120903453916*^9, 3.621209102556204*^9}, {3.621210791376422*^9, 
   3.621210815033827*^9}, {3.62121087631399*^9, 3.621210906972321*^9}, {
   3.6212110734442596`*^9, 3.621211114175025*^9}, {3.6212118518324966`*^9, 
   3.6212118555508423`*^9}, 3.621212035284996*^9, {3.621212319159459*^9, 
   3.6212123270383244`*^9}, {3.621272075681129*^9, 3.62127210444942*^9}, {
   3.621291505875189*^9, 3.6212915326955233`*^9}, {3.621293808345581*^9, 
   3.621293824577344*^9}, {3.6218833450951*^9, 3.621883346478559*^9}}],

Cell[BoxData[{
 RowBox[{
  RowBox[{"plotcn", "=", 
   RowBox[{"ParallelTable", "[", 
    RowBox[{
     RowBox[{
      RowBox[{"KRTx", "[", 
       RowBox[{
       "dfb", ",", "dfr", ",", "dfW", ",", "dfF", ",", "k", ",", "dfcr", ",", 
        "dfcR", ",", "idxrange", ",", "dfmmax"}], "]"}], "[", 
      RowBox[{"[", "1", "]"}], "]"}], ",", 
     RowBox[{"{", 
      RowBox[{"k", ",", "0", ",", "1", ",", "0.05"}], "}"}]}], "]"}]}], 
  ";"}], "\[IndentingNewLine]", 
 RowBox[{
  RowBox[{"plotcnS", "=", 
   RowBox[{"Table", "[", 
    RowBox[{
     RowBox[{"plotcn", "[", 
      RowBox[{"[", 
       RowBox[{"All", ",", "1", ",", "i"}], "]"}], "]"}], ",", 
     RowBox[{"{", 
      RowBox[{"i", ",", "1", ",", "idxn"}], "}"}]}], "]"}]}], 
  ";"}], "\[IndentingNewLine]", 
 RowBox[{
  RowBox[{"drawcn", "=", 
   RowBox[{"MakeBluePlot", "[", 
    RowBox[{"dfcn", ",", "plotcnS", ",", 
     RowBox[{"{", 
      RowBox[{"0", ",", "1"}], "}"}], ",", "All", ",", 
     RowBox[{"{", 
      RowBox[{"0", ",", "0.25", ",", "0.5", ",", "0.75", ",", "1"}], "}"}]}], 
    "]"}]}], ";"}]}], "Input",
 CellChangeTimes->{{3.621208380239287*^9, 3.6212084315759573`*^9}, {
   3.621208869760221*^9, 3.621208870025083*^9}, {3.6212089490736437`*^9, 
   3.621208954913392*^9}, {3.621208987390375*^9, 3.621208990849104*^9}, {
   3.62120903453916*^9, 3.621209102556204*^9}, {3.621210791376422*^9, 
   3.621210815033827*^9}, {3.62121087631399*^9, 3.621210906972321*^9}, {
   3.6212110734442596`*^9, 3.621211114175025*^9}, {3.6212118518324966`*^9, 
   3.6212118555508423`*^9}, 3.621212035284996*^9, {3.621212319159459*^9, 
   3.6212123270383244`*^9}, {3.621251622226158*^9, 3.621251654714223*^9}, 
   3.6212691142235403`*^9, {3.621272117972193*^9, 3.6212721435009336`*^9}, {
   3.621291463908407*^9, 3.621291497570393*^9}, {3.6212938104575157`*^9, 
   3.6212938262019587`*^9}, {3.621883348687673*^9, 3.621883350166697*^9}}]
}, Closed]],

Cell[CellGroupData[{

Cell["(* show plots *)", "Subsubsection",
 CellChangeTimes->{{3.6217933826548758`*^9, 3.62179338813173*^9}}],

Cell[CellGroupData[{

Cell[BoxData[
 RowBox[{"GraphicsGrid", "[", 
  RowBox[{
   RowBox[{"{", 
    RowBox[{
     RowBox[{"{", 
      RowBox[{"drawb", ",", "drawr", ",", "drawW", ",", "drawF"}], "}"}], ",", 
     RowBox[{"{", 
      RowBox[{"drawcr", ",", "drawcR", ",", "drawcn"}], "}"}]}], "}"}], ",", 
   RowBox[{"Spacings", "\[Rule]", 
    RowBox[{"{", 
     RowBox[{
      RowBox[{"-", "3"}], ",", "15"}], "}"}]}]}], "]"}]], "Input",
 CellChangeTimes->{{3.621208522983803*^9, 3.621208539043357*^9}, {
  3.621208608086815*^9, 3.6212086142936993`*^9}, {3.62120864516144*^9, 
  3.62120868698281*^9}, {3.621208789490078*^9, 3.621208813437058*^9}, {
  3.6212091089405212`*^9, 3.6212091100514727`*^9}, {3.621211129963972*^9, 
  3.621211139211218*^9}, {3.621211385159603*^9, 3.62121142156603*^9}, {
  3.621251699902533*^9, 3.621251703380208*^9}, {3.621292981959272*^9, 
  3.621292993142879*^9}}],

Cell[BoxData[
 GraphicsBox[{{}, {{InsetBox[
      GraphicsBox[{{{}, {{}, {}, 
          {Hue[0.58, 0.7, 0.8], PointSize[0.01388888888888889], 
           AbsoluteThickness[1.6], Opacity[0.9], Dashing[{Small, Small}], 
           LineBox[CompressedData["
1:eJxTTMoPSmViYGCQA2IQDQECB+65c8W3LtS3d1ytL7rlF9+BlBqjmkdipvbN
YfFaGV95Dyz+oWWrKG9jf4Sx317mA8+BGrf1Evv2O9mzrt0XcuEV9wGTM7zv
3/73sHeLeJfZ8pTrwIayHz4rVwXYdzDL1Vs84DxwrNrTYoNFmP3Jdb5T3tzi
ONDjIjLPfEGsPVdU7coFV9kPNLEYXvTYn2zvAzaQ7cC3/cy1HUFZ9r0b7lzm
OM16QCf5PltjV6H9uWiel3uOshywEw1edCS+3F6A3eZfwQHmA3M2RasvUa63
D9yULay6m+nAuhtzEsz3tNhPip2tcXMr44GfnMteuMzqtr/Ccdq2dwPDgXtq
Shv7YybZAz23tCns//4HZ5KWP8+YYb8O5B3vv/tXXfz3Ic50gb0eMDSCHH/v
77xsX/anbqk92Hizn/s3zV1x9V/JGnuTQ0X+yjrf97/OS7zdeGqT/TaJS5Xd
il/3H1H/zsq2d4e9Vb7hks9in/ebTi3/WGh+wH7P0QlAL3zc32+U7hKoetS+
weLBx3bmd/u5+653xCSetm95Og8YhC/3z7vYoZk88aJ9B9gDT/f//1csH+F1
zX4CMPR/HH64X+v8+mKFJ7ftFW5u7ZwUe3v/LKu1H/01H9obGIPA5f1nNqwT
Xbn9iT0A1GLvFA==
            "]]}, 
          {Hue[0.58, 0.7, 0.8], PointSize[0.01388888888888889], 
           AbsoluteThickness[1.6], Opacity[1], LineBox[CompressedData["
1:eJxTTMoPSmViYGCQA2IQDQECB5psDLLVdzrZO67WF93yi+/AkhTBwJPfPOyb
w+K1Mr7yHlCLVi2zXxJgf4Sx317mA88B/SPSLZP0w+xZ1+4LufCK+0DV2zXB
/JNj7d0i3mW2POU6oPYiomn+1mT7Dma5eosHnAcC/N6tFnLJsj+5znfKm1sc
B24Ed/0pqy+054qqXbngKvsByafHrSf5ldv7gA1kO8CtqmAawlFv37vhzmWO
06wHssXqYpWXtdifi+Z5uecoywHmWYz5zGXd9gLsNv8KDjAf+Hg/US3dbpJ9
4KZsYdXdTAf+OyapWpjNsJ8UO1vj5lbGA5N2FbFXcC2wv8Jx2rZ3A8OB5Ut/
buA2W2oP9NzSprD/+1+nX9168cdq+3Ug73j/3W93dw7n34RN9nrA0Ahy/L1/
o1sW51SuHfZg481+7v+77/zK9c777U0OFfkr63zff6nW1Xmy7hH7bRKXKrsV
v+7n//Vp3fezJ+2t8g2XfBb7vL9AdcFB7oAL9nuOTgB64eN+o4KJEzkjrtg3
WDz42M78bn9xbfG8L99v2Lc8nQcMwpf7/Zce/WAhcc++A+yBp/t3+PA+ZT/x
0H4CMPR/HH64f3LJzXd9U57YK9zc2jkp9vZ+s8vhvNOCn9sbGIPA5f0cXBuN
v714aQ8Av+Lp6w==
            "]]}, 
          {Hue[0.58, 0.7, 0.8], PointSize[0.01388888888888889], 
           AbsoluteThickness[1.6], Opacity[0.9], Dashing[{Small, Small}], 
           LineBox[CompressedData["
1:eJwB8QEO/iFib1JlAgAAAB4AAAACAAAAAAAAAAAAEMC9TS5m8p9qP0GrLxW0
+g7AVBJ4Tdy7cT+DVl8qaPUNwByN83WVnXc/xAGPPxzwDMDC2u3P/m5/PwWt
vlTQ6gvARP60GTbohD9GWO5phOUKwIHxA/7uyYs/iAMefzjgCcBSqg/1rnKS
P8muTZTs2gjAeqITooV1mD8KWn2poNUHwJwmB3UcL6A/TAWtvlTQBsC6bcci
VF2lP42w3NMIywXA9yQZ/OIcrD/OWwzpvMUEwNDEEpFVa7I/EAc8/nDAA8BM
kyXkyAG4P1GyaxMluwLA6ZVHypYTvz+SXZso2bUBwGbNTmUm8cM/1AjLPY2w
AMBEdGjq9FLJPypo9aWCVv+/P+30+Oe/zz+uvlTQ6kv9v8keDD3lmtM/LhW0
+lJB+783+s1hYszXP7JrEyW7Nvm/Y+1V+yRY3D80wnJPIyz3v0Xwn2aSiuA/
thjSeYsh9b/NmxgjWOniPzpvMaTzFvO/eMhNu/Ev5T+8xZDOWwzxv6jzF0KX
Sec/gDjg8YcD7r/tWUifyifpP4TlnkZY7um/1A1SDTvD6j+Ikl2bKNnlv4ag
hqUTG+w/kD8c8PjD4b9W81tFWDPtPyDZtYmSXdu/JljxiQQT7j8wMzMzMzPT
v3+V0bxowu4//o31mA==
            "]]}, 
          {Hue[0.58, 0.7, 0.8], PointSize[0.01388888888888889], 
           AbsoluteThickness[1.6], Opacity[1], LineBox[CompressedData["
1:eJxTTMoPSmViYGCQA2IQDQECBzZY8CnNvjDJ3nG1vuiWX3wHlAIVk3U/zLBv
DovXyvjKe2BSw46gJXUL7I8w9tvLfOA54K9lnN14eKk969p9IRdecR9YY7nT
sW3eGnu3iHeZLU+5DsT6LZxmvGeTfQezXL3FA84D0z8ZHU9P2WF/cp3vlDe3
OA58rBXeqNex354rqnblgqvsBy4FccmoGx+x9wEbyHYgYOrEbeozT9r3brhz
meM064HTcu19lxkv2J+L5nm55yjLAUbFGCa/bZftBdht/hUcYD7AXd/LpXrr
un3gpmxh1d1MB959nR83y/+O/aTY2Ro3tzIeUN9sdnpO2QP7KxynbXs3MBwo
tjDPXXHwkT3Qc0ubwv7vv25iGrj+4xP7dSDveP/dH+wQuKbv8zN7PWBoBDn+
3l/JqlfQsuuFPdh4s5/7u84rP9jt8Mre5FCRv7LO9/1dn2yj0tpe22+TuFTZ
rfh1/w3+dxacE97YW+UbLvks9nl/2KRNCatS3trvOToB6IWP+8+vuevnyfPO
vsHiwcd25nf7eSbWTDjX986+5ek8YBC+3C/7QnJVzud39h1gDzzd38BsqRPh
8N5+AjD0fxx+uF8xeLPRzqr39go3t3ZOir29f9Oec517l723NzAGgcv7qxtO
n995/L09AKwd8HU=
            "]]}, 
          {Hue[0.58, 0.7, 0.8], PointSize[0.01388888888888889], 
           AbsoluteThickness[1.6], Opacity[0.9], Dashing[{Small, Small}], 
           LineBox[CompressedData["
1:eJxTTMoPSmViYGCQA2IQDQECB2w77ByMVHbaO67WF93yi+9AnRdnZKH1Afvm
sHitjK+8B5L1jlvsP3LE/ghjv73MB54DMibeDalup+xZ1+4LufCK+wDjJbaK
i6kX7N0i3mW2POU60FT5ZtJC1Sv2Hcxy9RYPOA+84Xm27VvADfuT63ynvLnF
cUBtmfbbvBN37LmialcuuMp+4OUSie0nNzyw9wEbyHZAhi3SKfTbI/veDXcu
c5xmPWAUvHWzpNxT+3PRPC/3HGU5kBLmsPqq6HN7AXabfwUHmA+c7/yuffbi
C/vATdnCqruZDnxl8O6Q9n1lPyl2tsbNrYwH6j6sfres47X9FY7Ttr0bGA5o
HS3XSO58Yw/03NKmsP/7Hzh/8W8Le2u/DuQd77/7JdQMvgj9eGuvBwyNIMff
+y9/nxx6s/SdPdh4s5/7fYsTUp5de2dvcqjIX1nn+/7mu5t/uii+t98mcamy
W/Hr/kiBKuYvke/trfINl3wW+7w/8UiN2K+W9/Z7jk4AeuHj/nUWcrZtS9/b
N1g8+NjO/G7/eu8mQ5F97+1bns4DBuHL/RXP3+/ru/DevgPsgaf7v+yJe5d7
7739BGDo/zj8cL+vQ1XghRfv7RVubu2cFHt7/6LXZ+b2f3hvb2AMApf3+2r0
Kwd+e28PAN2R92o=
            "]]}, 
          {Hue[0.58, 0.7, 0.8], PointSize[0.01388888888888889], 
           AbsoluteThickness[1.6], Opacity[1], LineBox[CompressedData["
1:eJwB8QEO/iFib1JlAgAAAB4AAAACAAAAAAAAAAAAEMCuhPD9LRnZP0GrLxW0
+g7A/W2hsjuZ3T+DVl8qaPUNwDdvVHwpGeE/xAGPPxzwDMAIyDSUTVrjPwWt
vlTQ6gvA61Owo+l55T9GWO5phOUKwI4EDQHaZuc/iAMefzjgCcBoCXYrrhbp
P8muTZTs2gjAn/UKmq+F6j8KWn2poNUHwKvkzR+ntes/TAWtvlTQBsD3xkHJ
EqzsP42w3NMIywXAn9OcaGVw7T/OWwzpvMUEwLuANh+mCu4/EAc8/nDAA8A0
3zyYh4LuP1GyaxMluwLAC23UmOje7j+SXZso2bUBwAOapSGhJe8/1AjLPY2w
AMC/++OXf1vvPypo9aWCVv+/zPMxyF+E7z+uvlTQ6kv9v5v1UuZMo+8/LhW0
+lJB+78EUkGypbrvP7JrEyW7Nvm/w9RrIT7M7z80wnJPIyz3v9qa64182e8/
thjSeYsh9b+Qon/tcePvPzpvMaTzFvO/sFAFVu3q7z+8xZDOWwzxv2uUSGmL
8O8/gDjg8YcD7r/dYcpYwvTvP4TlnkZY7um/uwdOKuv37z+Ikl2bKNnlv9Dr
RNFI+u8/kD8c8PjD4b9SPP+YDfzvPyDZtYmSXdu/qP5aRF/97z8wMzMzMzPT
v2Xn2zJa/u8/kb//tA==
            "]]}}, {}}, 
        {Thickness[Small], Opacity[0.5], LineBox[{{-3, -0.03}, {-3, 1.03}}]}},
       
       AspectRatio->0.9,
       Axes->{True, True},
       AxesLabel->{None, None},
       AxesOrigin->{-0.2421875, 0},
       DisplayFunction->Identity,
       Frame->{{True, True}, {True, True}},
       FrameLabel->{{None, None}, {None, None}},
       FrameStyle->(FontSize -> 12),
       FrameTicks->{{{{0, 
            FormBox["0", TraditionalForm]}, {0.2, 
            FormBox["0.2`", TraditionalForm]}, {0.5, 
            FormBox["0.5`", TraditionalForm]}, {0.8, 
            FormBox["0.8`", TraditionalForm]}, {1, 
            FormBox["1", TraditionalForm]}}, {}}, {{{-4, 
            FormBox["\"\"", TraditionalForm]}, {-3, 
            FormBox["0.001`", TraditionalForm]}, {-2, 
            FormBox["\"\"", TraditionalForm]}, {-1, 
            FormBox["0.1`", TraditionalForm]}, {-0.3, 
            FormBox["0.5`", TraditionalForm]}}, {}}},
       GridLines->{None, None},
       GridLinesStyle->Directive[
         GrayLevel[0.5, 0.4]],
       ImagePadding->{{20, 10}, {20, 10}},
       ImageSize->150,
       Method->{},
       PlotRange->{{-4., -0.3}, {-0.02, 1.02}},
       PlotRangeClipping->True,
       PlotRangePadding->{{
          Scaled[0.02], 
          Scaled[0.02]}, {0, 0}},
       Ticks->{Automatic, Automatic}], 
      NCache[{Rational[147, 2], -75.}, {73.5, -75.}], 
      ImageScaled[{0.5, 0.5}], {150, 135.}], InsetBox[
      GraphicsBox[{{{}, {{}, {}, 
          {Hue[0.58, 0.7, 0.8], PointSize[0.016666666666666666`], 
           AbsoluteThickness[1.6], Opacity[0.9], Dashing[{Small, Small}], 
           LineBox[{{0.01, 0.0026483495853358336`}, {0.06444444444444444, 
            0.0025807380300812027`}, {0.11888888888888888`, 
            0.0025161122625983485`}, {0.17333333333333334`, 
            0.002455313534824942}, {0.22777777777777777`, 
            0.0023999960527562123`}, {0.28222222222222226`, 
            0.002351402543481388}, {0.33666666666666667`, 
            0.0023097828159343203`}, {0.39111111111111113`, 
            0.0022746264688673886`}, {0.44555555555555554`, 
            0.0022450768164091425`}, {0.5, 0.002220218355420417}}]}, 
          {Hue[0.58, 0.7, 0.8], PointSize[0.016666666666666666`], 
           AbsoluteThickness[1.6], Opacity[1], 
           LineBox[{{0.01, 0.0059546515494998216`}, {0.06444444444444444, 
            0.005879584583056472}, {0.11888888888888888`, 
            0.005808414145571239}, {0.17333333333333334`, 
            0.005741093181768381}, {0.22777777777777777`, 
            0.005677868808979172}, {0.28222222222222226`, 
            0.005619174126366762}, {0.33666666666666667`, 
            0.005565375276805409}, {0.39111111111111113`, 
            0.005516613041041805}, {0.44555555555555554`, 
            0.005472785053716344}, {0.5, 0.005433605675630105}}]}, 
          {Hue[0.58, 0.7, 0.8], PointSize[0.016666666666666666`], 
           AbsoluteThickness[1.6], Opacity[0.9], Dashing[{Small, Small}], 
           LineBox[{{0.01, 0.03460712929472988}, {0.06444444444444444, 
            0.03375311978131065}, {0.11888888888888888`, 
            0.032938111357945804`}, {0.17333333333333334`, 
            0.03217250966874379}, {0.22777777777777777`, 
            0.03147678096866902}, {0.28222222222222226`, 
            0.030866194090910234`}, {0.33666666666666667`, 
            0.030343615294176014`}, {0.39111111111111113`, 
            0.029902449480772468`}, {0.44555555555555554`, 
            0.02953182119829586}, {0.5, 0.02922016271361066}}]}, 
          {Hue[0.58, 0.7, 0.8], PointSize[0.016666666666666666`], 
           AbsoluteThickness[1.6], Opacity[1], 
           LineBox[{{0.01, 0.17663113563958127`}, {0.06444444444444444, 
            0.17103547823429474`}, {0.11888888888888888`, 
            0.16573950957036812`}, {0.17333333333333334`, 
            0.16101658383131298`}, {0.22777777777777777`, 
            0.15709327706193935`}, {0.28222222222222226`, 
            0.1539727917959794}, {0.33666666666666667`, 
            0.15152831527176097`}, {0.39111111111111113`, 
            0.1496096777905447}, {0.44555555555555554`, 
            0.14808819558347086`}, {0.5, 0.14686516151777274`}}]}, 
          {Hue[0.58, 0.7, 0.8], PointSize[0.016666666666666666`], 
           AbsoluteThickness[1.6], Opacity[0.9], Dashing[{Small, Small}], 
           LineBox[{{0.01, 0.5621257957215346}, {0.06444444444444444, 
            0.549305477695899}, {0.11888888888888888`, 0.5373439556182763}, {
            0.17333333333333334`, 0.5275864216245492}, {0.22777777777777777`, 
            0.5203010027666531}, {0.28222222222222226`, 0.5149880051204642}, {
            0.33666666666666667`, 0.5110755702341165}, {0.39111111111111113`, 
            0.508131621605074}, {0.44555555555555554`, 0.5058626642397891}, {
            0.5, 0.5040736246529343}}]}, 
          {Hue[0.58, 0.7, 0.8], PointSize[0.016666666666666666`], 
           AbsoluteThickness[1.6], Opacity[1], 
           LineBox[{{0.01, 0.884824140328325}, {0.06444444444444444, 
            0.8781235999519593}, {0.11888888888888888`, 0.8723232587827653}, {
            0.17333333333333334`, 0.8682111783530204}, {0.22777777777777777`, 
            0.8654570671264377}, {0.28222222222222226`, 0.8635784371119166}, {
            0.33666666666666667`, 0.8622477820242891}, {0.39111111111111113`, 
            0.861268724983356}, {0.44555555555555554`, 0.860523829787412}, {
            0.5, 0.8599407839275832}}]}}, {}}, 
        {Thickness[Small], Opacity[0.5], 
         LineBox[NCache[{{Rational[1, 5], -0.03}, {Rational[1, 5], 1.03}}, {{
           0.2, -0.03}, {0.2, 1.03}}]]}},
       AspectRatio->0.9,
       Axes->{True, True},
       AxesLabel->{None, None},
       AxesOrigin->{0, 0},
       DisplayFunction->Identity,
       Frame->{{True, True}, {True, True}},
       FrameLabel->{{None, None}, {None, None}},
       FrameStyle->(FontSize -> 12),
       FrameTicks->{{{{0, 
            FormBox["0", TraditionalForm]}, {0.2, 
            FormBox["0.2`", TraditionalForm]}, {0.5, 
            FormBox["0.5`", TraditionalForm]}, {0.8, 
            FormBox["0.8`", TraditionalForm]}, {1, 
            FormBox["1", TraditionalForm]}}, {}}, {{{0, 
            FormBox["0", TraditionalForm]}, {0.1, 
            FormBox["0.1`", TraditionalForm]}, {0.3, 
            FormBox["0.3`", TraditionalForm]}, {0.5, 
            FormBox["0.5`", TraditionalForm]}}, {}}},
       GridLines->{None, None},
       GridLinesStyle->Directive[
         GrayLevel[0.5, 0.4]],
       ImagePadding->{{20, 10}, {20, 10}},
       ImageSize->150,
       Method->{},
       PlotRange->{{0, 0.5}, {-0.02, 1.02}},
       PlotRangeClipping->True,
       PlotRangePadding->{{
          Scaled[0.02], 
          Scaled[0.02]}, {0, 0}},
       Ticks->{Automatic, Automatic}], 
      NCache[{Rational[441, 2], -75.}, {220.5, -75.}], 
      ImageScaled[{0.5, 0.5}], {150, 135.}], InsetBox[
      GraphicsBox[{{{}, {{}, {}, 
          {Hue[0.58, 0.7, 0.8], PointSize[0.016666666666666666`], 
           AbsoluteThickness[1.6], Opacity[0.9], Dashing[{Small, Small}], 
           LineBox[{{0.5, 0.00256709601970029}, {0.5544444444444444, 
            0.0025137744188160377`}, {0.6088888888888889, 
            0.002410547467235847}, {0.6633333333333333, 
            0.0022591556769293105`}, {0.7177777777777777, 
            0.0020613605657799424`}, {0.7722222222222223, 
            0.0018189389007954462`}, {0.8266666666666667, 
            0.0015336771227796432`}, {0.8811111111111112, 
            0.001207365958144713}, {0.9355555555555555, 
            0.0008417952238756825}, {0.99, 0.00043874883197521564`}}]}, 
          {Hue[0.58, 0.7, 0.8], PointSize[0.016666666666666666`], 
           AbsoluteThickness[1.6], Opacity[1], 
           LineBox[{{0.5, 0.0048015283572290695`}, {0.5544444444444444, 
            0.005249295635507759}, {0.6088888888888889, 
            0.005690165733988972}, {0.6633333333333333, 
            0.006123959314509926}, {0.7177777777777777, 
            0.006550518726061824}, {0.7722222222222223, 
            0.00696970755531167}, {0.8266666666666667, 
            0.007381410113783087}, {0.8811111111111112, 
            0.007785530866449092}, {0.9355555555555555, 
            0.008181993806474249}, {0.99, 0.008570741780818824}}]}, 
          {Hue[0.58, 0.7, 0.8], PointSize[0.016666666666666666`], 
           AbsoluteThickness[1.6], Opacity[0.9], Dashing[{Small, Small}], 
           LineBox[{{0.5, 0.02265395334364504}, {0.5544444444444444, 
            0.026990771508922585`}, {0.6088888888888889, 
            0.031609429631840075`}, {0.6633333333333333, 
            0.03648516307564947}, {0.7177777777777777, 0.04159346819666949}, {
            0.7722222222222223, 0.04691027146663339}, {0.8266666666666667, 
            0.05241207918030259}, {0.8811111111111112, 0.05807610756152102}, {
            0.9355555555555555, 0.06388039347484614}, {0.99, 
            0.06980388628531088}}]}, 
          {Hue[0.58, 0.7, 0.8], PointSize[0.016666666666666666`], 
           AbsoluteThickness[1.6], Opacity[1], 
           LineBox[{{0.5, 0.10064230117303972`}, {0.5544444444444444, 
            0.1278905849009319}, {0.6088888888888889, 0.1578110587039619}, {
            0.6633333333333333, 0.189892259005161}, {0.7177777777777777, 
            0.22357628498890977`}, {0.7722222222222223, 0.2582954177883226}, {
            0.8266666666666667, 0.29350402047613783`}, {0.8811111111111112, 
            0.32870333459388934`}, {0.9355555555555555, 
            0.36345820086590724`}, {0.99, 0.39740595900769926`}}]}, 
          {Hue[0.58, 0.7, 0.8], PointSize[0.016666666666666666`], 
           AbsoluteThickness[1.6], Opacity[0.9], Dashing[{Small, Small}], 
           LineBox[{{0.5, 0.3531299255084759}, {0.5544444444444444, 
            0.43962232379874283`}, {0.6088888888888889, 0.5215805603121711}, {
            0.6633333333333333, 0.5956145311036702}, {0.7177777777777777, 
            0.6601560937143633}, {0.7722222222222223, 0.7150319535475771}, {
            0.8266666666666667, 0.7609237280339863}, {0.8811111111111112, 
            0.7989194027198065}, {0.9355555555555555, 0.8302153006382819}, {
            0.99, 0.8559499716683049}}]}, 
          {Hue[0.58, 0.7, 0.8], PointSize[0.016666666666666666`], 
           AbsoluteThickness[1.6], Opacity[1], 
           LineBox[{{0.5, 0.7298019173830257}, {0.5544444444444444, 
            0.8100618469639868}, {0.6088888888888889, 0.86592441760799}, {
            0.6633333333333333, 0.9042367274280684}, {0.7177777777777777, 
            0.9305412707378699}, {0.7722222222222223, 0.9487755386785157}, {
            0.8266666666666667, 0.9615902699460404}, {0.8811111111111112, 
            0.9707361378852635}, {0.9355555555555555, 0.9773671990435648}, {
            0.99, 0.982249522954467}}]}}, {}}, 
        {Thickness[Small], Opacity[0.5], 
         LineBox[NCache[{{Rational[3, 5], -0.03}, {Rational[3, 5], 1.03}}, {{
           0.6, -0.03}, {0.6, 1.03}}]]}},
       AspectRatio->0.9,
       Axes->{True, True},
       AxesLabel->{None, None},
       AxesOrigin->{0.4923437500000001, 0},
       DisplayFunction->Identity,
       Frame->{{True, True}, {True, True}},
       FrameLabel->{{None, None}, {None, None}},
       FrameStyle->(FontSize -> 12),
       FrameTicks->{{{{0, 
            FormBox["0", TraditionalForm]}, {0.2, 
            FormBox["0.2`", TraditionalForm]}, {0.5, 
            FormBox["0.5`", TraditionalForm]}, {0.8, 
            FormBox["0.8`", TraditionalForm]}, {1, 
            FormBox["1", TraditionalForm]}}, {}}, {{{0.5, 
            FormBox["0.5`", TraditionalForm]}, {0.8, 
            FormBox["0.8`", TraditionalForm]}, {0.99, 
            FormBox["0.99`", TraditionalForm]}}, {}}},
       GridLines->{None, None},
       GridLinesStyle->Directive[
         GrayLevel[0.5, 0.4]],
       ImagePadding->{{20, 10}, {20, 10}},
       ImageSize->150,
       Method->{},
       PlotRange->{{0.5, 0.99}, {-0.02, 1.02}},
       PlotRangeClipping->True,
       PlotRangePadding->{{
          Scaled[0.02], 
          Scaled[0.02]}, {0, 0}},
       Ticks->{Automatic, Automatic}], 
      NCache[{Rational[735, 2], -75.}, {367.5, -75.}], 
      ImageScaled[{0.5, 0.5}], {150, 135.}], InsetBox[
      GraphicsBox[{{{}, {{}, {}, 
          {Hue[0.58, 0.7, 0.8], PointSize[0.01388888888888889], 
           AbsoluteThickness[1.6], Opacity[0.9], Dashing[{Small, Small}], 
           LineBox[CompressedData["
1:eJxTTMoPSmViYGBQB2IQXS2yzv1hVYt93FZpL6/jU+x3yLW+DtzRZ2/PFn67
QLXHHiI/xT6meMvuOfGt9rNmgoF9h9Zs6d2ejVD18+yjAz70uMvU2gM5QJGF
9gxP3tdMNqqE6l9i/3QCYxafU5k91/XFBbZcy+0FLn2/wvmjGGreSnuh84LH
jysV2WvG9B/6qrHG3kn484f+RQVQ89fZv95wakL6kTz7JUDd1xdvsC96f8eb
Y1kO1L6N9m9cH15kvJplbwwGm+2tdbMuv3TMtK8C27/F/tbmdSZ6D9PtgYYD
bdhqv3byR8cvK9Og7tluP6di2Yfwqan2QRAL7ee3Lbr7fG6KPcS7O+2bWAwv
euxPtn8INnCXvdyuF4s+f02y1wC7d4998dmXMqz2SfaFIOcV7LX3t9ieJjUj
Eer+ffaCj9cFmv1PsGcAgwP2zy+2c68tSoD654B9yFamvxqP4u09wBYctF9y
KSOo4FOc/Ruw/w7af59yW0FeJM5+AsQD9teDOUJzXWOh/j1s/z9xz5zzLTH2
N0DeuX7Y/ld/0dy3F6Kh4X/E3u+pDsMsjWh7eZBz5I7aC83Ven+6K8r+MNi4
o/YzbTN3zvwWaZ+eBgLH7PP32SaaZEfac4PD57j9lJaoF4+fR9iDTBNZd9z+
gGOJKUtOBDS8TtgDk0g50/dw+2/gADlhf3eJz7uojnBo/J60D3h7mHu6fLg9
AJBIKxY=
            "]]}, 
          {Hue[0.58, 0.7, 0.8], PointSize[0.01388888888888889], 
           AbsoluteThickness[1.6], Opacity[1], LineBox[CompressedData["
1:eJxTTMoPSmViYGBQB2IQXS2yzv1hVYv9HCdVtc0sq+13yLW+DtzRZ7/IP+3A
09hF9hD5KfaL7jozfb8x237WTDCwX7k6K1umYBpU/Tz7cOm2yqAzk+yBHKDI
QvvjMm+ml+hNgOpfYn9VzPmNc3aPPdf1xQW2XMvtk2ds7GAJ74Sat9KeZcqJ
mKp7bfaaMf2Hvmqssf+cZ80x+3oL1Px19n88eF7ZqTXbLwHqvr54g31sW3fZ
1W2NUPs22i9SVPkTWd1gbwwGm+3DP9ss+H2pzr4KbP8W++ozf14wfa6xBxoO
tGGr/Z19S11eeVVD3bPdvrMmtaXwYqV9EMRC+5ezzPQ86ivsId7daS/59Lj1
JL9y+4dgA3fZVx2f/bDfqsxeA+zePfb7GmTdY+1L7QtBzivYa6/IZv/+UGQJ
1P377L8+1/wp2F5szwAGB+zdVA+85jhaBPXPAfv+aUsO7hMssvcAW3DQPluk
Zcak7EL7N2D/HbRv1Pp2W+5igf0EiAfsf/7oEdV3LID697D95ZNunfml+fY3
QN65ftjec+WrifMr86Dhf8S+YXKSQFhvrr08yDlyR+03al8V11mfY38YbNxR
+6dGT04+uZttn54GAsfsbQOLItMlsu25weFz3N4gw5RnV2yWPcg0kXXH7Red
Yeb+tyYTGl4n7Dl1Ht3KZs20/wYOkBP2fw7MSQhIy4DG70l7XaG9YVzn0+0B
pjAoog==
            "]]}, 
          {Hue[0.58, 0.7, 0.8], PointSize[0.01388888888888889], 
           AbsoluteThickness[1.6], Opacity[0.9], Dashing[{Small, Small}], 
           LineBox[CompressedData["
1:eJxTTMoPSmViYGBQB2IQXS2yzv1hVYu9Ue2Dhd80XtjvkGt9Hbijzz6sT87n
atsje4j8FHvFObPkbH/etp81EwzsE8vv/d7ncxWqfp59ysvI+WebLtgDOUCR
hfZh/8s3acmdgupfYh8+icP6If9Re67riwtsuZbbn1mbzTjb8yDUvJX2ryb+
LH9yeY+9Zkz/oa8aa+wNeRakH4nbATV/nf1ECw7t7ltb7JcAdV9fvMHeOXC2
dRjnJqh9G+01+VV+fKpbb28MBpvtZ9+Xfaq5e7V9Fdj+LfbTwn7nls1cYQ80
HGjDVvuplbuzz3xfCnXPdnsfqa/1zXsW2wdBLLQ3iJBawHhloT3Euzvt56ix
l8roL7B/CDZwl/3eq4I+r5rn2muA3bvHPvlCzGk/ttn2hSDnFey1f1LR/zH5
2gyo+/fZh0Vc+8X3Ypo9AxgcsH8/M6G93HAq1D8H7AOZzRK6V0229wBbcNA+
0DhNboHPJPs3YP8dtM99q3FeS2ii/QSIB+x3eqc+5n/bD/XvYXvFV5GV81/3
2t8Aeef6YXv5axdS0yV7oOF/xH7753lrjxV02cuDnCN31P7uFa3tb9502B8G
G3fUfu0MebNtne326WkgcMy+ck/GsQnObfbc4PA5br9j67ozyeKt9iDTRNYd
t+f9L99Wy9QCDa8T9uayPAXNTM3238ABcsI+94RbfKpoEzR+T9qvfJR7OMiy
0R4Aiwgteg==
            "]]}, 
          {Hue[0.58, 0.7, 0.8], PointSize[0.01388888888888889], 
           AbsoluteThickness[1.6], Opacity[1], LineBox[CompressedData["
1:eJwtUVtIk1EAXkZkK7B0QVgYC3JKPlTSILp8TAa1MKpBD+HMZsyoHnQQmBMK
bEJt6WzNsCnS3OalxbbmLJ1zuab/NK1tLVs+GDmqKUsNzSJI6P//nQ8Oh3P7
bodfXilVpHE4HAE9mLmWZz8xq1JDn2j4gMgS+nPqk+f6GzFpM9dtUSwhdW6A
ZV1AbWhdhPExC5zNvZm8XLFA7reDt3xBI6GSoBf0jgkRoWfZMTFP3luQsX2f
ZlCfADdmrjrG7cKvkFj06Og3wteDUF1fWutcHPky3evVvGdoEvriJscXwm+H
JrMoWCKegYV+HTM74QobmqMPponeczzUru/2FH9EIYtebLskkE8po1Cx+m6c
uVrzPetvGDQ5rdAH+aZxvtj5lvh5CcqkvFiQ/gbSlCBO7ynaOPOVQiruAN5L
ubsEhSOYZQk92K/Ilu2I+5HH+vWi7Ke5Ziv1CkrGXtUQrus65uekXuLfB2vp
5wzd+QFwWAwj/a7nyAHvC5JnGE8puWe62o2TrIAfoncG9b9aF36w+fwok1sX
M31ONKUCYK2lWaW9Zid5A2g8FZJJ3DZ8YuLEAug8qElEi3tI/yM4Hl1Z0OV3
YTdjJ2cUwhsNxtsiKwIs3Shsh7Kn1u6bcaWCAQVHfKKzfkMHNrP9BDG4996t
O9YnYNh49iByV1f4peF20tcYDk+WD0X0bfjNFjKGndWqEonWSP53HK7K7j9t
vS34D41iN2E=
            "]]}, 
          {Hue[0.58, 0.7, 0.8], PointSize[0.01388888888888889], 
           AbsoluteThickness[1.6], Opacity[0.9], Dashing[{Small, Small}], 
           LineBox[CompressedData["
1:eJw1UVtIU2EAXlEk0958UNK1LpAaSDV6yIhPItzMVFwEPghRNHswbSNQ2MJl
1ENFzswgBSvbWIUx3Frqmq5dtLPloI2JE7q4i6Pa7bA0EWzYOf+OH/z8/Lfv
9u+7fF0q287j8Q4xg51VhQZxWHkHkbh7z9FNGpOCu4mmyV7wDu+2pDZo5M4H
8PB2+aZohcbQIAHCnaVza6Gt+88Qd9CVlXYazILZGYHw/I11/oOt9zq0D1N6
yUka/KBWfor/Crv6O89oP6c5vjeolz7fKRelUd6icf4tewuNtbulXpHi+A04
rdI2BnqS0DGvg9oxZEfyqg7IEpyeEdlAXkwkiENE8A7pKgf90fQLSqJvRm1z
rNpX8RMMOaPwHpcyt76vamKcnwk0q0tM0mQU0pwgjiT+fDPXRpCLa8FvXdGE
ZyyEMCH8gJVr696aph8oI36nsOBrrNvW/hUK1p58GgNUwz29dZHzb4PhqXA6
Wr0AHoEdYmqwwJkNcHnsmO+oi9Zk/JAQAQdk7kxvfrEPSZLPAb9MmeiOetGX
C4Di5Y79QtrD5XVhdOjRRuochUU2TtCFJ48VXZHVGa7/GdxvNY6Ll5zYy9oR
zKJv7qB9eYcDLkI3i9G2l+YKmw1XW1l8Qr96WK3/YkU+6YdCw/GukjaRBSxb
oYHCWevr0vmlca4vN4qu+EMXvGaskULc+PeiQCXLmLj/9eDYzRM9FyVG/AdL
oUEL
            "]]}, 
          {Hue[0.58, 0.7, 0.8], PointSize[0.01388888888888889], 
           AbsoluteThickness[1.6], Opacity[1], LineBox[CompressedData["
1:eJxTTMoPSmViYGBQB2IQXS2yzv1hVYv9WZeozj//39vvkGt9Hbijz56n4e6Z
p0A+RH6KfYLeYZZJQP6smWBgf7iic9XGfzD18+y7tsglHf7z3h7IAYostJ8Y
P6WR4ydM/xJ7p7+ZKVWf3ttzXV9cYMu13D4rcgfvwecw81baJ3tOf659/b29
Zkz/oa8aa+yLJ988sXYfzPx19geXnjp9d/Z7+yVA3dcXb7DfmlNy/V82zL6N
9lrbF77h13lvbwwGm+3PXt2g8fzGO/sqsP1b7C/V/bgckf/OHmg40Iat9sdl
1/VlvXkLdc92+9oStW0TfN/aB0EstLdd8WTCxwlv7CHe3Wm/6slZ+eVbX9s/
BBu4y/76Up+wb7tf2WuA3bvH/n3DwQuFS1/aF4KcV7DX3vxZxPz/JS+g7t9n
v/6H+KS9es/tGcDggH26mCTr0etPof45YO809b3c1dIn9h5gCw7a7z/OI/ue
77H9G7D/DtrXbuYN/7Tiof0EiAfsdX55znXxfAD172H7T9sZZBRe3rW/AfLO
9cP2tWvLYk1jb0PD/4i9XPqCS3lfbtjLg5wjd9T+7fenvDM3XbM/DDbuqD17
rMe2yzOv2KengcAx+w9a0tcvrLpkzw0On+P2ih4dmjJPL9iDTBNZd9xe2Eru
1OG+c9DwOmHfXbb+Y9z80/bfwAFywn7jFGnDsO8noPF70r6G/+/vxonH7AED
00cW
            "]]}}, {}}, 
        {Thickness[Small], Opacity[0.5], 
         LineBox[NCache[{{Rational[1, 10], -0.03}, {
            Rational[1, 10], 1.03}}, {{0.1, -0.03}, {0.1, 1.03}}]]}},
       AspectRatio->0.9,
       Axes->{True, True},
       AxesLabel->{None, None},
       AxesOrigin->{0.007031250000000001, 0},
       DisplayFunction->Identity,
       Frame->{{True, True}, {True, True}},
       FrameLabel->{{None, None}, {None, None}},
       FrameStyle->(FontSize -> 12),
       FrameTicks->{{{{0, 
            FormBox["0", TraditionalForm]}, {0.2, 
            FormBox["0.2`", TraditionalForm]}, {0.5, 
            FormBox["0.5`", TraditionalForm]}, {0.8, 
            FormBox["0.8`", TraditionalForm]}, {1, 
            FormBox["1", TraditionalForm]}}, {}}, {{{0.05, 
            FormBox["0.05`", TraditionalForm]}, {0.1, 
            FormBox["0.1`", TraditionalForm]}, {0.15, 
            FormBox["0.15`", TraditionalForm]}, {0.2, 
            FormBox["0.2`", TraditionalForm]}}, {}}},
       GridLines->{None, None},
       GridLinesStyle->Directive[
         GrayLevel[0.5, 0.4]],
       ImagePadding->{{20, 10}, {20, 10}},
       ImageSize->150,
       Method->{},
       PlotRange->{{0.01, 0.2}, {-0.02, 1.02}},
       PlotRangeClipping->True,
       PlotRangePadding->{{
          Scaled[0.02], 
          Scaled[0.02]}, {0, 0}},
       Ticks->{Automatic, Automatic}], 
      NCache[{Rational[1029, 2], -75.}, {514.5, -75.}], 
      ImageScaled[{0.5, 0.5}], {150, 135.}]}, {InsetBox[
      GraphicsBox[{{{}, {{}, {}, 
          {Hue[0.58, 0.7, 0.8], PointSize[0.01388888888888889], 
           AbsoluteThickness[1.6], Opacity[0.9], Dashing[{Small, Small}], 
           LineBox[CompressedData["
1:eJxTTMoPSmViYGAQBWIQDQN9M7KmPAtMtJ81EwRW2m/ryCib1ZYE5e+0b2Ix
vOixP9neGAwO22fIxG2p/JUClT9pf4R/rsglszR7iGkX7O3bGb5JFqdD1V+2
fyn47ZD9ugz7NDC4Zv/j8jfpyOeZUP037XNrTs1aKJttf/YMCNyx/8p/VrIi
IAdq3gP7yNki/NH1uVD1D+3/LUmrerIyD2r+Y/vLiSWnjp7Ph+p/Ys98i5ch
qaIAat8z++gwDdkotkKoeS/sZW98j9szsRBq3kv72T3bbeuliqDmvbY/kDKv
Ze6CIqh5b+z15l5oFFUphpr3zn6VZlnCiyXFUPM+2G8K6lsiqVxiDwAq0pMB

            "]]}, 
          {Hue[0.58, 0.7, 0.8], PointSize[0.01388888888888889], 
           AbsoluteThickness[1.6], Opacity[1], LineBox[CompressedData["
1:eJxTTMoPSmViYGAQBWIQDQNrT97Mnbe71H7WTBBYae889XTS3/YyKH+nveTT
49aT/MrtjcHgsH3hVTtuO/4KqPxJ+/LQw9ZfTlbYQ0y7YF8+z8Rze10lVP1l
+7nMW05M1a2yTwODa/aK8rGnl1+rguq/aX9B4uU8nqpq+7NnQOCO/bpDdi9f
iNdAzXtgf7GNTyJ1Qw1U/UN7d7t66TXOtVDzH9vPOq+c9OpiLVT/E3ubf008
vtF1UPue2dewCvszPqiDmvfCnv9nxi/jhHqoeS/tD5wNVRK8Uw8177X9jUOX
3z3UbICa98beUWgOz+7kBqh57+wzG97YrJjdADXvg/2D5n0qey822AMAXLWV
7w==
            "]]}, 
          {Hue[0.58, 0.7, 0.8], PointSize[0.01388888888888889], 
           AbsoluteThickness[1.6], Opacity[0.9], Dashing[{Small, Small}], 
           LineBox[CompressedData["
1:eJxTTMoPSmViYGAQBWIQDQN1cjqhf2rn2M+aCQIr7dca8MRfyp4H5e+0n6PG
Xiqjv8DeGAwO22c275RP01wIlT9p/+KiZe165UX2ENMu2O+5wF/FKLsYqv6y
/RYXnt1tIkvs08Dgmr0Zz5nl3ZxLofpv2p9rjr9W83up/dkzIHDHXveZfeiT
l8ug5j2wl28V90m7shyq/qF90rmDUXt3rYCa/9i+JUqCbfuclVD9T+wPi+zN
MKhaBbXvmX3Lx1tuwsGroea9sN94imdisPoaqHkv7V+ckwh9+20N1LzX9nf7
Dgk9PrgWat4b+wub9qbZdKyDmvfOnnHinD8sXuuh5n2wrylbcWcp8wZ7AB3o
lmE=
            "]]}, 
          {Hue[0.58, 0.7, 0.8], PointSize[0.01388888888888889], 
           AbsoluteThickness[1.6], Opacity[1], LineBox[CompressedData["
1:eJxTTMoPSmViYGAQBWIQDQPhXmw2FbEH7WfNBIGV9t8KZ/TPP3QIyt9pfymI
S0bd+Ii9MRgctmeXefFo8pqjUPmT9qvfbM/10jluDzHtgr3Xrkd7Vq0/AVV/
2b5gdYaOtskp+zQwuGavZNR9I3/7aaj+m/YiljHLY8zP2p89AwJ37Fu3Tfmi
sOkc1LwH9kwt7Elywheg6h/al9XJiTicvAA1/7H9w+UfuJirL0L1P7FPEwoV
ENO4BLXvmX2gzAcflwuXoOa9sGe5KaZVUHwZat5L+2aft7V9gleg5r22l2bd
6b1o1RWoeW/slVd4WO60uwo17539jQ8Mu1+cvQo174P9ouMOT7wjrtkDAB5/
lL4=
            "]]}, 
          {Hue[0.58, 0.7, 0.8], PointSize[0.01388888888888889], 
           AbsoluteThickness[1.6], Opacity[0.9], Dashing[{Small, Small}], 
           LineBox[CompressedData["
1:eJxTTMoPSmViYGAQBWIQDQNHf086r69/z37WTBBYaV9tetp7+sn7UP5O+5dL
JLaf3PDA3hgMDtuvOfT29LHKh1D5k/azPhQq8to9soeYdsFeb3GJGP+fR1D1
l+03JvX/KNv02D4NDK7Z5/2qmGuU8ASq/6a9cW7vs0qWp/Znz4DAHftdbMWf
zs97CjXvgX3hlT3J//WeQdU/tE8JUlwutPUZ1PzH9uIe/0o9DZ9D9T+xf7vt
wBueJc+h9j2zt7qjWPaY9wXUvBf2jzeETkzNfwE176U904ZmLZOTL6Dmvbav
eVr+8oP0S6h5b+xX9BT0WWS8hJr3zt7rWabF/HUvoeZ9sO8IkvNY9/6lPQCX
kaEr
            "]]}, 
          {Hue[0.58, 0.7, 0.8], PointSize[0.01388888888888889], 
           AbsoluteThickness[1.6], Opacity[1], LineBox[CompressedData["
1:eJxTTMoPSmViYGAQBWIQDQNFc+Tv3Hzxyn7WTBBYac/x456ndNBrKH+n/eon
Z+WXb31tbwwGh+2TTxTYGQu/gcqftFddlXisO+uNPcS0C/Z77D5KTtn9Bqr+
sv2GjFQBd7a39mlgcM1e1uBy6Davt1D9N+21/9/4x9H51v7sGRC4Y59+ITy5
8uBbqHkP7O0mHI8N+gJT/9D+iKeK6BvFd1DzH9vXVJnXrvB6B9X/xH576Yfd
7/PeQe17Zu+iPnORTv87qHkv7NdeVUo/ufod1LyX9g0L9h/ROQoz77W9Zeuq
xdtvw8x7Y+/CnxJ3+D3MvHf21fmT1i1gfA8174O9uf0Gm+mC7+0BPrqe2w==

            "]]}}, {}}, 
        {Thickness[Small], Opacity[0.5], 
         LineBox[{{0.1, -0.03}, {0.1, 1.03}}]}},
       AspectRatio->0.9,
       Axes->{True, True},
       AxesLabel->{None, None},
       AxesOrigin->{0, 0},
       DisplayFunction->Identity,
       Frame->{{True, True}, {True, True}},
       FrameLabel->{{None, None}, {None, None}},
       FrameStyle->(FontSize -> 12),
       FrameTicks->{{{{0, 
            FormBox["0", TraditionalForm]}, {0.2, 
            FormBox["0.2`", TraditionalForm]}, {0.5, 
            FormBox["0.5`", TraditionalForm]}, {0.8, 
            FormBox["0.8`", TraditionalForm]}, {1, 
            FormBox["1", TraditionalForm]}}, {}}, {{{0, 
            FormBox["0", TraditionalForm]}, {0.25, 
            FormBox["0.25`", TraditionalForm]}, {0.5, 
            FormBox["0.5`", TraditionalForm]}, {0.75, 
            FormBox["0.75`", TraditionalForm]}, {1, 
            FormBox["1", TraditionalForm]}}, {}}},
       GridLines->{None, None},
       GridLinesStyle->Directive[
         GrayLevel[0.5, 0.4]],
       ImagePadding->{{20, 10}, {20, 10}},
       ImageSize->150,
       Method->{},
       PlotRange->{{0, 1.}, {-0.02, 1.02}},
       PlotRangeClipping->True,
       PlotRangePadding->{{
          Scaled[0.02], 
          Scaled[0.02]}, {0, 0}},
       Ticks->{Automatic, Automatic}], 
      NCache[{Rational[147, 2], -225.}, {73.5, -225.}], 
      ImageScaled[{0.5, 0.5}], {150, 135.}], InsetBox[
      GraphicsBox[{{{}, {{}, {}, 
          {Hue[0.58, 0.7, 0.8], PointSize[0.01388888888888889], 
           AbsoluteThickness[1.6], Opacity[0.9], Dashing[{Small, Small}], 
           LineBox[CompressedData["
1:eJwBUQGu/iFib1JlAgAAABQAAAACAAAAexSuR+F6hD83TRkhZDVoPypjWNRC
zK8/YHxohR7mZj+aoGKr5jy9P7uhRh0KsWU/0YdM9tVJxT8ceTqzyJNkP1O/
55Y49cs/bNCqGzWMYz9re8GbTVDRP3GUMhZemGI/LRcP7P6l1D+jqjmTgbZh
P+6yXDyw+9c//UzoWAjlYD+vTqqMYVHbP7TpaAKCImA/cer33BKn3j/qzbSo
QttePxnDohZi/uA/8XSgwnGKXT/6kMm+OqniP72givJvUFw/217wZhNU5D8O
hfG9TytbP7wsFw/s/uU/OwGNfFIZWj+c+j23xKnnP0oKYr3jGFk/fchkX51U
6T/Py/UalShYP12Wiwd2/+o/udW8dRpHVz8/ZLKvTqrsP+m/SoxGc1Y/HzLZ
VydV7j9TNzbpB6xVPwAAAAAAAPA/AqsaH2bwVD8GOJkD
            "]]}, 
          {Hue[0.58, 0.7, 0.8], PointSize[0.01388888888888889], 
           AbsoluteThickness[1.6], Opacity[1], LineBox[CompressedData["
1:eJwBUQGu/iFib1JlAgAAABQAAAACAAAAexSuR+F6hD8jANWwhc55PypjWNRC
zK8/DDPmshAYeT+aoGKr5jy9PzoHaf0obHg/0YdM9tVJxT8Q5Xov7cl3P1O/
55Y49cs/vLH5vpMwdz9re8GbTVDRP183xhJon3Y/LRcP7P6l1D9vANz5xxV2
P+6yXDyw+9c/wn68dCGTdT+vTqqMYVHbPx1FjMfwFnU/cer33BKn3j/7FB3M
vqB0PxnDohZi/uA/pFD0ex8wdD/6kMm+OqniP+o4KauwxHM/217wZhNU5D/Y
1rftGF5zP7wsFw/s/uU/GneboQb8cj+c+j23xKnnP0pprRgvnnI/fchkX51U
6T8nwOHdTURyP12Wiwd2/+o/udALEiTucT8/ZLKvTqrsP/MP19x3m3E/HzLZ
VydV7j/nyxbvE0xxPwAAAAAAAPA/aV74E8f/cD/K5Z60
            "]]}, 
          {Hue[0.58, 0.7, 0.8], PointSize[0.01388888888888889], 
           AbsoluteThickness[1.6], Opacity[0.9], Dashing[{Small, Small}], 
           LineBox[CompressedData["
1:eJwBUQGu/iFib1JlAgAAABQAAAACAAAAexSuR+F6hD+EB0QjyLKjPypjWNRC
zK8/pETV53uroj+aoGKr5jy9Px/VanwxuKE/0YdM9tVJxT/PBa5LIdegP1O/
55Y49cs/SiLqQa0GoD9re8GbTVDRP2Q/EyC7ip4/LRcP7P6l1D+Umj0PuyOd
P+6yXDyw+9c/D7y4MfHVmz+vTqqMYVHbP1TfnPEun5o/cer33BKn3j8kX/nn
en2ZPxnDohZi/uA/IIqt3wtvmD/6kMm+OqniP6ldtDdEcpc/217wZhNU5D/v
XnOkrYWWP7wsFw/s/uU/5azQTfWnlT+c+j23xKnnP3MkeEbo15Q/fchkX51U
6T/+mrpXcBSUP12Wiwd2/+o/QAfGHJFckz8/ZLKvTqrsP5XIjGdlr5I/HzLZ
VydV7j8qaYHpHAySPwAAAAAAAPA/7ttIGvpxkT9tGKCM
            "]]}, 
          {Hue[0.58, 0.7, 0.8], PointSize[0.01388888888888889], 
           AbsoluteThickness[1.6], Opacity[1], LineBox[CompressedData["
1:eJwBUQGu/iFib1JlAgAAABQAAAACAAAAexSuR+F6hD81Kq04hZnJPypjWNRC
zK8/0sTwFdoKyD+aoGKr5jy9Pwaw7Ci6lcY/0YdM9tVJxT/74o+QIDnFP1O/
55Y49cs/3KJduO3zwz9re8GbTVDRP5UKQ8vvxMI/LRcP7P6l1D8KmZMx6qrB
P+6yXDyw+9c/nfMQCpykwD+vTqqMYVHbP8ZrkjeLYb8/cer33BKn3j/iBeaS
WZy9PxnDohZi/uA/9n+7LUH3uz/6kMm+OqniP3Rrsqz3b7o/217wZhNU5D+R
KQouTgS5P7wsFw/s/uU/LANl3DOytz+c+j23xKnnP3k3pGu3d7Y/fchkX51U
6T9iWWKxB1O1P12Wiwd2/+o/tka6hnNCtD8/ZLKvTqrsP38pVhxpRLM/HzLZ
VydV7j8wVqLkdFeyPwAAAAAAAPA/h0LIMkB6sT9c8KH1
            "]]}, 
          {Hue[0.58, 0.7, 0.8], PointSize[0.01388888888888889], 
           AbsoluteThickness[1.6], Opacity[0.9], Dashing[{Small, Small}], 
           LineBox[CompressedData["
1:eJwBUQGu/iFib1JlAgAAABQAAAACAAAAexSuR+F6hD+P0qPfGGLjPypjWNRC
zK8/U7vm81eu4j+aoGKr5jy9PyI0PKrX+OE/0YdM9tVJxT/N2ZYcjELhP1O/
55Y49cs/dVHiOWyM4D9re8GbTVDRP5pjZZDXrt8/LRcP7P6l1D/sbrgl60je
P+6yXDyw+9c/QWH9JMzo3D+vTqqMYVHbP07AKKUNkNs/cer33BKn3j9fd+mP
FUDaPxnDohZi/uA/esYHcBf62D/6kMm+OqniP1rVsnYRv9c/217wZhNU5D8k
1Kyly4/WP7wsFw/s/uU/0wuv6ths1T+c+j23xKnnP6LtbN+ZVtQ/fchkX51U
6T8pR3bSQE3TP12Wiwd2/+o/f/Ktt9ZQ0j8/ZLKvTqrsP3lN36FAYdE/HzLZ
VydV7j95z0pwRX7QPwAAAAAAAPA/1XA50SZPzz9SX6mO
            "]]}, 
          {Hue[0.58, 0.7, 0.8], PointSize[0.01388888888888889], 
           AbsoluteThickness[1.6], Opacity[1], LineBox[CompressedData["
1:eJwBUQGu/iFib1JlAgAAABQAAAACAAAAexSuR+F6hD+f5YYCRuLsPypjWNRC
zK8/uY/a1LOb7D+aoGKr5jy9P45v49k1T+w/0YdM9tVJxT/ULys0fvzrP1O/
55Y49cs/5lPGSkej6z9re8GbTVDRPwRxArxWQ+s/LRcP7P6l1D/huiF8gNzq
P+6yXDyw+9c/Db3x/qlu6j+vTqqMYVHbP+0FtUHN+ek/cer33BKn3j+BBB+D
+33pPxnDohZi/uA/C3+Gcl/76D/6kMm+OqniP5GudZ8+cug/217wZhNU5D+F
EZP4+eLnP7wsFw/s/uU/bl4VNQ1O5z+c+j23xKnnP8BGMxYNtOY/fchkX51U
6T/DBNCEpBXmP12Wiwd2/+o/3XuIqJBz5T8/ZLKvTqrsP8DNAC2czuQ/HzLZ
VydV7j++zYD9mSfkPwAAAAAAAPA/0ialyl9/4z/4J6lc
            "]]}}, {}}, 
        {Thickness[Small], Opacity[0.5], 
         LineBox[{{0.2, -0.03}, {0.2, 1.03}}]}},
       AspectRatio->0.9,
       Axes->{True, True},
       AxesLabel->{None, None},
       AxesOrigin->{0, 0},
       DisplayFunction->Identity,
       Frame->{{True, True}, {True, True}},
       FrameLabel->{{None, None}, {None, None}},
       FrameStyle->(FontSize -> 12),
       FrameTicks->{{{{0, 
            FormBox["0", TraditionalForm]}, {0.2, 
            FormBox["0.2`", TraditionalForm]}, {0.5, 
            FormBox["0.5`", TraditionalForm]}, {0.8, 
            FormBox["0.8`", TraditionalForm]}, {1, 
            FormBox["1", TraditionalForm]}}, {}}, {{{0, 
            FormBox["0", TraditionalForm]}, {0.25, 
            FormBox["0.25`", TraditionalForm]}, {0.5, 
            FormBox["0.5`", TraditionalForm]}, {0.75, 
            FormBox["0.75`", TraditionalForm]}, {1, 
            FormBox["1", TraditionalForm]}}, {}}},
       GridLines->{None, None},
       GridLinesStyle->Directive[
         GrayLevel[0.5, 0.4]],
       ImagePadding->{{20, 10}, {20, 10}},
       ImageSize->150,
       Method->{},
       PlotRange->{{-0.02, 1.02}, {-0.02, 1.02}},
       PlotRangeClipping->True,
       PlotRangePadding->{{0, 0}, {0, 0}},
       Ticks->{Automatic, Automatic}], 
      NCache[{Rational[441, 2], -225.}, {220.5, -225.}], 
      ImageScaled[{0.5, 0.5}], {150, 135.}], InsetBox[
      GraphicsBox[{{{}, {{}, {}, 
          {Hue[0.58, 0.7, 0.8], PointSize[0.01388888888888889], 
           AbsoluteThickness[1.6], Opacity[0.9], Dashing[{Small, Small}], 
           LineBox[CompressedData["
1:eJxTTMoPSmViYGAQBWIQDQNnYsUF3t5Msp81EwRW2gf9m/lZOTYZyt9p38Ri
eNFjf7K9MRgctq/oU4kw40yByp+0Dwx38/jjmGIPMe2Cvee908sm5aVA1V+2
r/er2Rk1KcU+DQyu2RuVXLq7cD1M/017ixdRR/8fT7E/ewYE7tivt5oWNOUO
zLwH9pXdzfb672DqH9obBbvPyPwLM/+xvXH5xpBtXKlQ/U/sbU25YnLFUqH2
PbPffqDh5yWFVKh5L+yX8OcyymqlQs17af+c5Ux+mVEq1LzX9q+WN/xntIKZ
98be6fZ/njsOMPPe2fcVvf8l7Q4z74P971cRtld9Uu0B7smSpg==
            "]]}, 
          {Hue[0.58, 0.7, 0.8], PointSize[0.01388888888888889], 
           AbsoluteThickness[1.6], Opacity[1], LineBox[CompressedData["
1:eJxTTMoPSmViYGAQBWIQDQOlO2PWtG0rs581EwRW2nvmyS33FSyH8nfaSz49
bj3Jr9zeGAwO27dtWbpAowomf9L+lxGX1/RZ5fYQ0y7Y7zhY+33OZpj6y/Z2
flu31Rwvt08Dg2v2u0ytDiy9DtN/095s9ilD7qfl9mfPgMAd+5ssQTwhH2Dm
PbCfsPjfpm8/Yeof2qs8y4jxZKqAmv/YvtVwtWcPZwVU/xP79w2fwz7wV0Dt
e2YvoK8WMlu0AmreC/ughxI/V0lVQM17af8kZPlnM3mYea/tBXWDY4OUYea9
sf/uOfEkjzrMvHf2b23n8RRrwcz7YN/L9O18v26FPQDD95LN
            "]]}, 
          {Hue[0.58, 0.7, 0.8], PointSize[0.01388888888888889], 
           AbsoluteThickness[1.6], Opacity[0.9], Dashing[{Small, Small}], 
           LineBox[CompressedData["
1:eJxTTMoPSmViYGAQBWIQDQOO1eVsPG/m2c+aCQIr7e+bBL+YdGA+lL/Tfo4a
e6mM/gJ7YzA4bH/wjLuKStYCqPxJ+4mC6ws9pi+wh5h2wd5k4dPn83fB1F+2
l7z/Su31tQX2aWBwzf4qq/Vetncw/TftJ4osmGfFuND+7BkQuGP/e3VBSa7g
Qqh5D+y3qK/TdJVfCFX/0H6estQ6a+2FUPMf2+9Zrpy1xhSm/4n9tcASpbt2
C6H2PbPf5njyG7M7zLwX9lN9kpu8/WDmvbQXqAw5eDUEZt5r+4zZikr7omDm
vbH3NG1nk06AmffOPtwz7P6/FJh5H+wNH91mqMxcaA8APnKR3A==
            "]]}, 
          {Hue[0.58, 0.7, 0.8], PointSize[0.01388888888888889], 
           AbsoluteThickness[1.6], Opacity[1], LineBox[CompressedData["
1:eJxTTMoPSmViYGAQBWIQDQOicUneyYGH7WfNBIGV9rnqqUwPz8D4O+0vBXHJ
qBsfsTcGg8P2LvyH40XbjkDlT9rb/5yhw3nyiD3EtAv2nc8EhOL+w9RftndK
OSLxVPuofRoYXLO/v3BO48WAo1D9N+1rH5XtOpd/1P7sGRC4Y//E8kSSXNdR
qHkP7F12avzbtACm/qF9R2j0aZctR6HmP7Y/6WBmnHgUpv+JfZ3mwp+lV2D2
PbP/ucvb/+ZDmHkv7D/G9C87/xZm3kt7m18dH/t/wMx7bf8pOHq/G9MxqHlv
7Lt0wroluI9BzXtnnyD6qlxZ+BjUvA/2XOsE5zVIHbMHAE8umVo=
            "]]}, 
          {Hue[0.58, 0.7, 0.8], PointSize[0.01388888888888889], 
           AbsoluteThickness[1.6], Opacity[0.9], Dashing[{Small, Small}], 
           LineBox[CompressedData["
1:eJxTTMoPSmViYGAQBWIQDQNHaqKC7IIf2M+aCQIr7dVenjs3uwXG32n/conE
9pMbHtgbg8Fh++XV4TVm12HyJ+0773jcFPvxwB5i2gV77ySzG0wiD6HqL9uv
EXwsu0n7oX0aGFyzD9Ds1L9u/xCq/6b9gymWK/kDH9qfPQMCd+zvGl9lfhD/
EGreA/sGi1NHt+TA1D+0f7LPcu/Tcpj5j+0tLygu2NkI0//EfpPZpsTMLph9
z+yVrqgzK0+CmffC/nLC3NvcM2HmvbRnu7k0zWk+zLzX9l8T36y7vwRm3ht7
m0j7zB8rYea9s1/DmH9x7jqYeR/sN/zgDr+36aE9APQEn9M=
            "]]}, 
          {Hue[0.58, 0.7, 0.8], PointSize[0.01388888888888889], 
           AbsoluteThickness[1.6], Opacity[1], LineBox[CompressedData["
1:eJxTTMoPSmViYGAQBWIQDQOLbKOFRKe+tp81EwRW2pdr7Mu7uxTG32m/+slZ
+eVbX9sbg8Fh+8bSRbPUjsDkT9q/dGg9Z33xtT3EtAv225Q1dz67A1N/2f77
tNJG6+ev7dPA4Jr9qwfLb0V8gOm/aS/yeH1M4o/X9mfPgMAd++aEGQXl/2Hm
PbA3ytonu5v1DVT9Q3srjnp+T+43UPMf27/qdgixEngD1f/EPiJhWsMSkTdQ
+57ZW84+wDhL4g3UvBf2W7PYG7VkYOa9tF+q3e6eLA8z77V93IycWf5KMPPe
2P/qz+D5qQIz7519eeyWw+nqMPM+2Iscct26SPONPQCWU5vH
            "]]}}, {}}, 
        {Thickness[Small], Opacity[0.5], 
         LineBox[{{0.1, -0.03}, {0.1, 1.03}}]}},
       AspectRatio->0.9,
       Axes->{True, True},
       AxesLabel->{None, None},
       AxesOrigin->{0, 0},
       DisplayFunction->Identity,
       Frame->{{True, True}, {True, True}},
       FrameLabel->{{None, None}, {None, None}},
       FrameStyle->(FontSize -> 12),
       FrameTicks->{{{{0, 
            FormBox["0", TraditionalForm]}, {0.2, 
            FormBox["0.2`", TraditionalForm]}, {0.5, 
            FormBox["0.5`", TraditionalForm]}, {0.8, 
            FormBox["0.8`", TraditionalForm]}, {1, 
            FormBox["1", TraditionalForm]}}, {}}, {{{0, 
            FormBox["0", TraditionalForm]}, {0.25, 
            FormBox["0.25`", TraditionalForm]}, {0.5, 
            FormBox["0.5`", TraditionalForm]}, {0.75, 
            FormBox["0.75`", TraditionalForm]}, {1, 
            FormBox["1", TraditionalForm]}}, {}}},
       GridLines->{None, None},
       GridLinesStyle->Directive[
         GrayLevel[0.5, 0.4]],
       ImagePadding->{{20, 10}, {20, 10}},
       ImageSize->150,
       Method->{},
       PlotRange->{{0, 1.}, {-0.02, 1.02}},
       PlotRangeClipping->True,
       PlotRangePadding->{{
          Scaled[0.02], 
          Scaled[0.02]}, {0, 0}},
       Ticks->{Automatic, Automatic}], 
      NCache[{Rational[735, 2], -225.}, {367.5, -225.}], 
      ImageScaled[{0.5, 0.5}], {150, 135.}], 
     TagBox[
      InsetBox["", NCache[{Rational[1029, 2], -225.}, {514.5, -225.}], {
       Center, Center}, {150, 135.}],
      "InsetString"]}}, {}},
  ContentSelectable->True,
  ImageMargins->{{0.05078125, 0.375}, {0., 0.3203125}},
  ImageSize->{600, 312.},
  PlotRangePadding->{6, 5}]], "Output",
 CellChangeTimes->{{3.621208647162486*^9, 3.621208687251362*^9}, {
   3.621208800963686*^9, 3.621208813847457*^9}, 3.6212088792576*^9, 
   3.6212089577362137`*^9, 3.6212091107950993`*^9, 3.621211139993166*^9, 
   3.6212111937712507`*^9, {3.62121130953883*^9, 3.621211334309411*^9}, {
   3.6212113871418877`*^9, 3.621211422166357*^9}, 3.621211956622738*^9, 
   3.6212121156934233`*^9, 3.621212339539982*^9, 3.6212124887332363`*^9, 
   3.6212125488911533`*^9, 3.621251704036117*^9, 3.621251829681115*^9, 
   3.621268748590918*^9, 3.6212688532514277`*^9, {3.621268891481699*^9, 
   3.621268902928006*^9}, {3.6212689732505198`*^9, 3.621268979163822*^9}, 
   3.621269021101541*^9, 3.6212694218249693`*^9, 3.621269531308807*^9, 
   3.621269578693124*^9, 3.621272164013598*^9, 3.62127221691969*^9, 
   3.621286708311511*^9, 3.6212868358628693`*^9, 3.621286888555504*^9, 
   3.621287752631732*^9, 3.621291309906351*^9, {3.621291468111843*^9, 
   3.6212915357891397`*^9}, 3.6212915822266483`*^9, 3.621292993819797*^9, 
   3.6212935136858997`*^9, 3.621293641158306*^9, 3.6212937209379807`*^9, 
   3.621293843305127*^9, 3.62129387869573*^9, 3.621295351475231*^9, 
   3.621793424389352*^9, 3.621879084039011*^9, 3.621879119036867*^9, 
   3.621879163624288*^9, {3.621879992210094*^9, 3.621880010247662*^9}, 
   3.6218800861094007`*^9, 3.621880281113463*^9, {3.621880393149335*^9, 
   3.621880421418871*^9}, 3.62188069516285*^9, 3.621880740386039*^9, 
   3.621880911299032*^9, 3.621883257464465*^9, 3.621941348883297*^9, 
   3.62194138300836*^9, 3.621941422343093*^9, 3.621941520148614*^9, 
   3.621941669983041*^9, 3.621955597110483*^9, {3.62195567039777*^9, 
   3.62195571566755*^9}, 3.621956907650462*^9, 3.6219721745433292`*^9, 
   3.621972349503251*^9, 3.621972605299245*^9}]
}, Open  ]]
}, Closed]]
}, Open  ]]
}, Open  ]]
}, Open  ]]
},
WindowSize->{843, 756},
WindowMargins->{{120, Automatic}, {Automatic, 0}},
FrontEndVersion->"10.2 for Mac OS X x86 (32-bit, 64-bit Kernel) (July 6, \
2015)",
StyleDefinitions->"Default.nb"
]
(* End of Notebook Content *)

(* Internal cache information *)
(*CellTagsOutline
CellTagsIndex->{}
*)
(*CellTagsIndex
CellTagsIndex->{}
*)
(*NotebookFileOutline
Notebook[{
Cell[CellGroupData[{
Cell[580, 22, 137, 1, 148, "Title"],
Cell[720, 25, 171, 4, 68, "Text"],
Cell[CellGroupData[{
Cell[916, 33, 213, 3, 64, "Section"],
Cell[1132, 38, 758, 12, 87, "Text"],
Cell[CellGroupData[{
Cell[1915, 54, 178, 2, 35, "Subsubsection"],
Cell[2096, 58, 361, 7, 49, "Text"],
Cell[2460, 67, 569, 16, 28, "Input"],
Cell[3032, 85, 925, 29, 46, "Input"],
Cell[3960, 116, 376, 13, 28, "Input"],
Cell[4339, 131, 202, 4, 30, "Text"],
Cell[4544, 137, 7159, 184, 335, "Input"],
Cell[11706, 323, 130, 1, 30, "Text"],
Cell[11839, 326, 236, 4, 49, "Text"],
Cell[12078, 332, 3200, 55, 46, "Input"],
Cell[15281, 389, 164, 3, 30, "Text"],
Cell[15448, 394, 891, 24, 46, "Input"],
Cell[16342, 420, 113, 1, 30, "Text"],
Cell[CellGroupData[{
Cell[16480, 425, 1773, 45, 97, "Input"],
Cell[18256, 472, 3880, 74, 169, "Output"]
}, Open  ]]
}, Closed]],
Cell[CellGroupData[{
Cell[22185, 552, 255, 4, 29, "Subsubsection"],
Cell[22443, 558, 601, 9, 87, "Text"],
Cell[23047, 569, 9288, 236, 602, "Input"],
Cell[32338, 807, 813, 26, 28, "Input"],
Cell[33154, 835, 1496, 33, 80, "Input"],
Cell[34653, 870, 1006, 29, 46, "Input"],
Cell[35662, 901, 456, 9, 28, "Input"],
Cell[36121, 912, 969, 25, 97, "Input"],
Cell[37093, 939, 3611, 61, 46, "Input"],
Cell[40707, 1002, 874, 17, 28, "Input"],
Cell[41584, 1021, 482, 10, 28, "Input"],
Cell[CellGroupData[{
Cell[42091, 1035, 1614, 41, 148, "Input"],
Cell[CellGroupData[{
Cell[43730, 1080, 1578, 25, 21, "Print"],
Cell[45311, 1107, 1579, 25, 21, "Print"],
Cell[46893, 1134, 1581, 25, 21, "Print"],
Cell[48477, 1161, 1577, 25, 21, "Print"],
Cell[50057, 1188, 1579, 25, 21, "Print"],
Cell[51639, 1215, 1579, 25, 21, "Print"],
Cell[53221, 1242, 1581, 25, 21, "Print"],
Cell[54805, 1269, 1579, 25, 21, "Print"],
Cell[56387, 1296, 1579, 25, 21, "Print"],
Cell[57969, 1323, 1583, 25, 21, "Print"],
Cell[59555, 1350, 1470, 21, 21, "Print"]
}, Open  ]]
}, Open  ]],
Cell[61052, 1375, 186, 4, 28, "Input"],
Cell[61241, 1381, 3017, 83, 131, "Input"],
Cell[CellGroupData[{
Cell[64283, 1468, 2134, 52, 97, "Input"],
Cell[66420, 1522, 7498, 136, 193, "Output"]
}, Open  ]],
Cell[73933, 1661, 176, 3, 28, "Input"],
Cell[74112, 1666, 5110, 130, 386, "Input"],
Cell[79225, 1798, 2941, 83, 216, "Input"],
Cell[CellGroupData[{
Cell[82191, 1885, 306, 8, 28, "Input"],
Cell[82500, 1895, 353, 10, 28, "Output"]
}, Open  ]],
Cell[CellGroupData[{
Cell[82890, 1910, 4007, 73, 114, "Input"],
Cell[CellGroupData[{
Cell[86922, 1987, 1857, 29, 21, "Print"],
Cell[88782, 2018, 1856, 29, 21, "Print"]
}, Open  ]]
}, Open  ]],
Cell[CellGroupData[{
Cell[90687, 2053, 5164, 146, 454, "Input"],
Cell[95854, 2201, 10865, 187, 149, "Output"]
}, Open  ]],
Cell[CellGroupData[{
Cell[106756, 2393, 751, 20, 63, "Input"],
Cell[107510, 2415, 225, 6, 21, "Print"]
}, Open  ]],
Cell[CellGroupData[{
Cell[107772, 2426, 6664, 188, 590, "Input"],
Cell[114439, 2616, 11483, 207, 149, "Output"]
}, Open  ]]
}, Closed]],
Cell[CellGroupData[{
Cell[125971, 2829, 275, 3, 29, "Subsubsection"],
Cell[126249, 2834, 199, 4, 30, "Text"],
Cell[126451, 2840, 3118, 62, 80, "Input"],
Cell[129572, 2904, 1694, 50, 63, "Input"],
Cell[131269, 2956, 125, 3, 28, "Input"],
Cell[131397, 2961, 4661, 118, 318, "Input"],
Cell[136061, 3081, 1919, 56, 121, "Input"],
Cell[CellGroupData[{
Cell[138005, 3141, 1893, 48, 97, "Input"],
Cell[139901, 3191, 3939, 79, 214, "Output"]
}, Open  ]]
}, Closed]],
Cell[CellGroupData[{
Cell[143889, 3276, 167, 3, 29, "Subsubsection"],
Cell[144059, 3281, 189, 4, 30, "Text"],
Cell[CellGroupData[{
Cell[144273, 3289, 16031, 360, 1032, "Input"],
Cell[160307, 3651, 1023, 17, 21, "Print"]
}, Open  ]],
Cell[CellGroupData[{
Cell[161367, 3673, 1658, 43, 114, "Input"],
Cell[163028, 3718, 5910, 115, 198, "Output"]
}, Open  ]]
}, Closed]]
}, Open  ]],
Cell[CellGroupData[{
Cell[168999, 3840, 92, 1, 64, "Section"],
Cell[169094, 3843, 179, 4, 30, "Text"],
Cell[CellGroupData[{
Cell[169298, 3851, 108, 1, 44, "Subsection"],
Cell[CellGroupData[{
Cell[169431, 3856, 214, 4, 35, "Subsubsection"],
Cell[169648, 3862, 9982, 260, 619, "Input"],
Cell[179633, 4124, 4968, 125, 369, "Input"],
Cell[184604, 4251, 2941, 83, 216, "Input"],
Cell[187548, 4336, 5094, 124, 471, "Input"]
}, Closed]],
Cell[CellGroupData[{
Cell[192679, 4465, 107, 1, 29, "Subsubsection"],
Cell[192789, 4468, 238, 5, 28, "Input"],
Cell[193030, 4475, 1197, 34, 199, "Input"],
Cell[194230, 4511, 170, 3, 28, "Input"],
Cell[CellGroupData[{
Cell[194425, 4518, 4057, 99, 267, "Input"],
Cell[198485, 4619, 661, 12, 40, "Output"],
Cell[199149, 4633, 661, 12, 40, "Output"],
Cell[199813, 4647, 656, 12, 40, "Output"],
Cell[200472, 4661, 666, 12, 40, "Output"],
Cell[201141, 4675, 675, 12, 40, "Output"],
Cell[201819, 4689, 683, 12, 40, "Output"],
Cell[202505, 4703, 690, 12, 40, "Output"],
Cell[203198, 4717, 666, 12, 40, "Output"],
Cell[203867, 4731, 668, 12, 40, "Output"],
Cell[204538, 4745, 670, 12, 40, "Output"],
Cell[205211, 4759, 841, 16, 43, "Output"],
Cell[206055, 4777, 4565, 91, 178, "Print"]
}, Open  ]]
}, Closed]]
}, Open  ]],
Cell[CellGroupData[{
Cell[210681, 4875, 182, 2, 44, "Subsection"],
Cell[CellGroupData[{
Cell[210888, 4881, 154, 2, 35, "Subsubsection"],
Cell[211045, 4885, 9713, 288, 607, "Input"],
Cell[220761, 5175, 995, 24, 114, "Input"],
Cell[221759, 5201, 1487, 36, 114, "Input"],
Cell[223249, 5239, 3194, 73, 216, "Input"],
Cell[226446, 5314, 3247, 74, 216, "Input"],
Cell[229696, 5390, 1140, 33, 97, "Input"]
}, Closed]],
Cell[CellGroupData[{
Cell[230873, 5428, 237, 3, 29, "Subsubsection"],
Cell[231113, 5433, 2139, 43, 182, "Input"]
}, Closed]],
Cell[CellGroupData[{
Cell[233289, 5481, 156, 2, 29, "Subsubsection"],
Cell[233448, 5485, 128, 1, 30, "Text"],
Cell[233579, 5488, 3118, 75, 97, "Input"],
Cell[236700, 5565, 1470, 38, 80, "Input"],
Cell[238173, 5605, 1552, 39, 80, "Input"],
Cell[239728, 5646, 1840, 43, 80, "Input"],
Cell[241571, 5691, 1718, 41, 80, "Input"],
Cell[243292, 5734, 1902, 45, 80, "Input"],
Cell[245197, 5781, 1897, 43, 80, "Input"]
}, Closed]],
Cell[CellGroupData[{
Cell[247131, 5829, 108, 1, 29, "Subsubsection"],
Cell[CellGroupData[{
Cell[247264, 5834, 870, 19, 46, "Input"],
Cell[248137, 5855, 41364, 785, 327, "Output"]
}, Open  ]]
}, Closed]]
}, Open  ]]
}, Open  ]]
}, Open  ]]
}
]
*)

(* End of internal cache information *)
